# Supplementary material for: Identifying New Candidate Genes and Chemicals Related to Prostate Cancer Using a Hybrid Network and Shortest Path Approach
Source: Comput Math Methods Med. 2015 Oct 4;2015:462363. doi: 10.1155/2015/462363 (PMC4609422; doi:10.1155/2015/462363)
Supplement: Supplementary file 1 — The Supplementary Material contains five files. In detail, Supplementary Material I lists genes and chemicals related to prostate cancer; Supplementary Material II lists candidate genes and chemicals, their betweenness and p-values; Supplementary Material III lists significant candidate genes and chemicals, their betweenness and p-values; Supplementary Material IV lists KEGG enrichment results of 187 significant candidate genes; Supplementary Material V lists GO enrichment results of 187 significant candidate genes. [file 462363.f1.zip]

Archive with 5 entries (5 files):
- Supp-V.xlsx
- Supp-I.pdf
- Supp-II.pdf
- Supp-III.pdf
- Supp-IV.xlsx
