# Supplementary material for: Identifying New Candidate Genes and Chemicals Related to Prostate Cancer Using a Hybrid Network and Shortest Path Approach
Source: Comput Math Methods Med. 2015 Oct 4;2015:462363. doi: 10.1155/2015/462363 (PMC4609422; doi:10.1155/2015/462363)
Supplement: Supplementary file 1 — The Supplementary Material contains five files. In detail, Supplementary Material I lists genes and chemicals related to prostate cancer; Supplementary Material II lists candidate genes and chemicals, their betweenness and p-values; Supplementary Material III lists significant candidate genes and chemicals, their betweenness and p-values; Supplementary Material IV lists KEGG enrichment results of 187 significant candidate genes; Supplementary Material V lists GO enrichment results of 187 significant candidate genes. [file 462363.f1.zip › Supp-V.xlsx]

## Sheet: Sheet1
Supplementary Material V: GO enrichment results of 187 significant candidate genes
Category	Term	Count	%	PValue	Genes	List Total	Pop Hits	Pop Total	Fold Enrichment	Bonferroni	Benjamini	FDR
GOTERM_BP_FAT	GO:0042127~regulation of cell proliferation	39	20.9677	1.22015e-12	FGFR2, FGFR1, CCL2, PDGFB, NDN, MITF, STRN, GNRHR, VIPR1, FOXO4, GHRHR, TGFB1, CTNNB1, GLI1, MAGED1, CTTNBP2, VDR, CASP3, MYOCD, SFTPD, SHC1, MUC2, PTGER2, GNRH1, CDK6, LIG4, DBH, NTN1, CDKN1C, PRKCQ, CCND1, HNF4A, HGS, TGFBR3, PDGFRB, PTCH1, SST, ADRA1D, LRP5	177	787	13528	3.78748	2.60377e-09	2.60377e-09	2.11369e-09
GOTERM_BP_FAT	GO:0010033~response to organic substance	34	18.2796	1.95382e-10	CGA, CCL2, PDGFB, LHCGR, NR3C1, FOXO4, TGFB1, GHRHR, CTNNB1, B2M, CTTNBP2, TNFRSF1A, CASP3, REN, RARA, SHC1, KCNMA1, GNRH1, CSNK2B, ESR1, DBH, BIRC2, PRKCQ, CCND1, HNF4A, MAPK14, ALDH2, HSD11B2, HSPB1, TGFBR3, PTCH1, IRF3, SST, CD14	177	721	13528	3.60416	4.16945e-07	2.08473e-07	3.38468e-07
GOTERM_BP_FAT	GO:0042981~regulation of apoptosis	35	18.8172	7.98696e-10	TRAF2, C9, CCL2, MITF, PPP3R1, NFKB1, RRM2B, NR3C1, TGFB1, MAGED1, MAP3K7, VDR, BAK1, MAP3K5, CASP3, NQO1, TERT, MAP2K6, RASA1, TERF1, KCNMA1, MUC2, GNRH1, ROCK1, ESR1, LIG4, DBH, BIRC2, TNFRSF10B, NTRK1, UBC, HSPB1, IKBKB, SST, GSTP1	177	804	13528	3.32715	1.70442e-06	5.68139e-07	1.38361e-06
GOTERM_BP_FAT	GO:0043067~regulation of programmed cell death	35	18.8172	1.03321e-09	TRAF2, C9, CCL2, MITF, PPP3R1, NFKB1, RRM2B, NR3C1, TGFB1, MAGED1, MAP3K7, VDR, BAK1, MAP3K5, CASP3, NQO1, TERT, MAP2K6, RASA1, TERF1, KCNMA1, MUC2, GNRH1, ROCK1, ESR1, LIG4, DBH, BIRC2, TNFRSF10B, NTRK1, UBC, HSPB1, IKBKB, SST, GSTP1	177	812	13528	3.29437	2.20487e-06	5.51217e-07	1.78987e-06
GOTERM_BP_FAT	GO:0010941~regulation of cell death	35	18.8172	1.13691e-09	TRAF2, C9, CCL2, MITF, PPP3R1, NFKB1, RRM2B, NR3C1, TGFB1, MAGED1, MAP3K7, VDR, BAK1, MAP3K5, CASP3, NQO1, TERT, MAP2K6, RASA1, TERF1, KCNMA1, MUC2, GNRH1, ROCK1, ESR1, LIG4, DBH, BIRC2, TNFRSF10B, NTRK1, UBC, HSPB1, IKBKB, SST, GSTP1	177	815	13528	3.28224	2.42615e-06	4.85231e-07	1.9695e-06
GOTERM_BP_FAT	GO:0009719~response to endogenous stimulus	24	12.9032	2.74129e-09	KCNMA1, CGA, CCL2, GNRH1, PDGFB, LHCGR, ESR1, FOXO4, DBH, BIRC2, TGFB1, GHRHR, CTNNB1, CTTNBP2, PRKCQ, CCND1, REN, ALDH2, TGFBR3, HSD11B2, RARA, SHC1, PTCH1, SST	177	405	13528	4.52915	5.84989e-06	9.74985e-07	4.74884e-06
GOTERM_BP_FAT	GO:0016477~cell migration	20	10.7527	3.24029e-09	ICAM1, CCL2, ROCK1, PDGFB, NDN, NUP85, CDH2, CX3CL1, DBH, NTN1, TGFB1, CTTNBP2, WNT1, CKLF, LRP6, SFTPD, TGFBR3, PDGFRB, SCNN1B, LRP5	177	276	13528	5.53836	6.91476e-06	9.87826e-07	5.61328e-06
GOTERM_BP_FAT	GO:0007242~intracellular signaling cascade	43	23.1183	7.29428e-09	TRAF2, FGFR1, CYP24A1, CCL2, LHCGR, NR3C1, VIPR1, FOXO4, GHRHR, CTNNB1, MAP3K7, VDR, MAP3K5, MAP3K3, REN, RARA, SHC1, RASA1, MAP2K6, CNKSR1, CCM2, ROCK1, ESR1, RALGDS, FLNA, PRKCQ, CCND1, NCOA1, TNFRSF10B, PLCG1, NEDD4, MAPK14, NTRK1, KRIT1, GADD45G, MAPK3, RAB5A, TGFBR3, IRF3, IKBKB, ADRA1D, GRB14, DUSP6	177	1256	13528	2.61661	1.55659e-05	1.94575e-06	1.26362e-05
GOTERM_BP_FAT	GO:0009725~response to hormone stimulus	22	11.828	1.24557e-08	KCNMA1, CGA, CCL2, GNRH1, PDGFB, LHCGR, ESR1, FOXO4, GHRHR, TGFB1, CTNNB1, CTTNBP2, PRKCQ, CCND1, REN, ALDH2, TGFBR3, HSD11B2, RARA, SHC1, PTCH1, SST	177	367	13528	4.5816	2.658e-05	2.95337e-06	2.15774e-05
GOTERM_BP_FAT	GO:0048870~cell motility	20	10.7527	1.84644e-08	ICAM1, CCL2, ROCK1, PDGFB, NDN, NUP85, CDH2, CX3CL1, DBH, NTN1, TGFB1, CTTNBP2, WNT1, CKLF, LRP6, SFTPD, TGFBR3, PDGFRB, SCNN1B, LRP5	177	307	13528	4.97911	3.94022e-05	3.94029e-06	3.19866e-05
GOTERM_BP_FAT	GO:0051674~localization of cell	20	10.7527	1.84644e-08	ICAM1, CCL2, ROCK1, PDGFB, NDN, NUP85, CDH2, CX3CL1, DBH, NTN1, TGFB1, CTTNBP2, WNT1, CKLF, LRP6, SFTPD, TGFBR3, PDGFRB, SCNN1B, LRP5	177	307	13528	4.97911	3.94022e-05	3.94029e-06	3.19866e-05
GOTERM_BP_FAT	GO:0048545~response to steroid hormone stimulus	15	8.06452	2.07346e-07	KCNMA1, CCL2, PDGFB, GNRH1, ESR1, GHRHR, TGFB1, CTNNB1, CTTNBP2, CCND1, ALDH2, HSD11B2, RARA, PTCH1, SST	177	192	13528	5.97105	0.000442378	4.02243e-05	0.000359192
GOTERM_BP_FAT	GO:0007166~cell surface receptor linked signal transduction	51	27.4194	2.24536e-07	FGF6, CGA, PDGFB, CD8A, WNT3A, MITF, LHCGR, STRN, GNRHR, FOXO4, VIPR1, GHRHR, TGFB1, CTNNB1, GLI1, MAP3K7, WNT1, SHC1, HHIP, PTGER2, FLNA, CCND1, TNFRSF10B, CX3CR1, PDGFRB, FSHB, FGFR2, FGFR1, CCL2, NDN, ITGB5, TNFRSF1B, ITGB7, AXIN1, CNKSR1, CCM2, CSNK2B, BIRC2, MAPK14, NTRK1, LRP6, TGFBR3, IRF3, PTCH1, SMURF1, MERTK, SST, ADRA1D, CD14, CALM2, LRP5	177	1856	13528	2.10016	0.000479045	3.99292e-05	0.000388971
GOTERM_BP_FAT	GO:0006928~cell motion	23	12.3656	2.33527e-07	ICAM1, CCL2, ROCK1, PDGFB, NDN, NUP85, CDH2, CX3CL1, DBH, NTN1, TGFB1, CTTNBP2, WNT1, MAPK14, CKLF, UBC, LRP6, SFTPD, HSPB1, TGFBR3, PDGFRB, SCNN1B, LRP5	177	475	13528	3.70079	0.000498222	3.83336e-05	0.000404547
GOTERM_BP_FAT	GO:0008219~cell death	28	15.0538	6.10891e-07	TRAF2, C9, PPP3R1, NFKB1, TGFB1, CTNNB1, MAGED1, BAK1, TNFRSF1A, CASP3, TNFRSF1B, MAP3K5, KRT8, TERF1, AXIN1, MUC2, SGK1, ROCK1, LIG4, BIRC2, NTN1, C8G, C8A, TNFRSF10B, GADD45G, UBC, HSPB1, CD14	177	719	13528	2.97639	0.00130279	9.31129e-05	0.00105826
GOTERM_BP_FAT	GO:0050900~leukocyte migration	9	4.83871	6.71801e-07	ICAM1, CCL2, ROCK1, PDGFB, CKLF, SFTPD, NUP85, CX3CL1, DBH	177	57	13528	12.0678	0.0014326	9.55704e-05	0.00116378
GOTERM_BP_FAT	GO:0016265~death	28	15.0538	6.99222e-07	TRAF2, C9, PPP3R1, NFKB1, TGFB1, CTNNB1, MAGED1, BAK1, TNFRSF1A, CASP3, TNFRSF1B, MAP3K5, KRT8, TERF1, AXIN1, MUC2, SGK1, ROCK1, LIG4, BIRC2, NTN1, C8G, C8A, TNFRSF10B, GADD45G, UBC, HSPB1, CD14	177	724	13528	2.95583	0.00149103	9.32544e-05	0.00121128
GOTERM_BP_FAT	GO:0010627~regulation of protein kinase cascade	16	8.60215	8.85195e-07	TRIM13, BIRC2, FLNA, TGFB1, CTNNB1, MAP3K7, TNFRSF1A, MAP3K5, TNFRSF10B, HNF4A, MAP3K3, NEDD4, REN, HGS, IKBKB, AXIN1	177	249	13528	4.91112	0.00188722	0.000111112	0.00153345
GOTERM_BP_FAT	GO:0008285~negative regulation of cell proliferation	19	10.2151	1.10509e-06	MUC2, NDN, GNRH1, STRN, CDK6, GNRHR, FOXO4, TGFB1, MAGED1, CDKN1C, CTTNBP2, VDR, CASP3, HNF4A, SFTPD, TGFBR3, HGS, PTCH1, SST	177	361	13528	4.0226	0.00235549	0.000131006	0.00191438
GOTERM_BP_FAT	GO:0010647~positive regulation of cell communication	18	9.67742	1.37266e-06	CCL2, CD8A, LHCGR, ESR1, TRIM13, BIRC2, FLNA, GHRHR, TGFB1, CTNNB1, CDKN1C, MAP3K7, TNFRSF1A, TNFRSF10B, MAP3K3, NEDD4, UBC, AXIN1	177	329	13528	4.18155	0.00292498	0.00015416	0.00237789
GOTERM_BP_FAT	GO:0006468~protein amino acid phosphorylation	26	13.9785	1.73368e-06	FGFR2, FGFR1, CCL2, CAMK2G, TGFB1, MAP3K7, CTTNBP2, MAP3K5, MAP3K3, SHC1, TNKS, MAP2K6, SGK1, ROCK1, CDK6, PRKCQ, CCND1, CSNK1E, MAPK14, NTRK1, MAPK3, GADD45G, PDGFRB, TGFBR3, IKBKB, MERTK	177	667	13528	2.97926	0.00369285	0.000184967	0.00300328
GOTERM_BP_FAT	GO:0044093~positive regulation of molecular function	24	12.9032	2.17396e-06	ICAM1, TRAF2, C9, PDGFB, LHCGR, DPH3, TGFB1, GHRHR, MAP3K7, BAK1, PRKCQ, VDR, MAP3K5, CCND1, TNFRSF10B, NTRK1, GADD45G, UBC, TGFBR3, SHC1, IKBKB, CALM2, MAP2K6, TERF1	177	586	13528	3.13021	0.00462849	0.000220892	0.00376597
GOTERM_BP_FAT	GO:0007167~enzyme linked receptor protein signaling pathway	18	9.67742	2.32855e-06	FGFR2, FGF6, CNKSR1, FGFR1, CCL2, PDGFB, NDN, CD8A, FOXO4, TGFB1, FLNA, MAP3K7, NTRK1, PDGFRB, TGFBR3, SHC1, SMURF1, FSHB	177	342	13528	4.0226	0.0049568	0.000225844	0.00403376
GOTERM_BP_FAT	GO:0006915~apoptosis	24	12.9032	3.41648e-06	MUC2, TRAF2, SGK1, C9, ROCK1, PPP3R1, NFKB1, LIG4, NTN1, BIRC2, CTNNB1, MAGED1, BAK1, TNFRSF1A, MAP3K5, TNFRSF1B, CASP3, TNFRSF10B, GADD45G, KRT8, UBC, CD14, AXIN1, TERF1	177	602	13528	3.04702	0.00726427	0.000316941	0.00591834
GOTERM_BP_FAT	GO:0012501~programmed cell death	24	12.9032	4.37269e-06	MUC2, TRAF2, SGK1, C9, ROCK1, PPP3R1, NFKB1, LIG4, NTN1, BIRC2, CTNNB1, MAGED1, BAK1, TNFRSF1A, MAP3K5, TNFRSF1B, CASP3, TNFRSF10B, GADD45G, KRT8, UBC, CD14, AXIN1, TERF1	177	611	13528	3.00214	0.00928794	0.00038873	0.00757471
GOTERM_BP_FAT	GO:0009967~positive regulation of signal transduction	16	8.60215	7.16882e-06	CD8A, LHCGR, ESR1, TRIM13, BIRC2, FLNA, GHRHR, TGFB1, CTNNB1, MAP3K7, CDKN1C, TNFRSF1A, TNFRSF10B, MAP3K3, NEDD4, AXIN1	177	295	13528	4.14532	0.0151819	0.000611745	0.0124181
GOTERM_BP_FAT	GO:0007169~transmembrane receptor protein tyrosine kinase signaling pathway	14	7.52688	7.30665e-06	FGFR2, FGF6, CNKSR1, FGFR1, CCL2, PDGFB, NDN, CD8A, FOXO4, FLNA, TGFB1, NTRK1, PDGFRB, SHC1	177	224	13528	4.77684	0.0154715	0.00059953	0.0126568
GOTERM_BP_FAT	GO:0043627~response to estrogen stimulus	10	5.37634	8.95983e-06	KCNMA1, CTTNBP2, CCND1, PDGFB, ESR1, RARA, PTCH1, GHRHR, TGFB1, CTNNB1	177	105	13528	7.27899	0.0189387	0.000707911	0.0155203
GOTERM_BP_FAT	GO:0060326~cell chemotaxis	7	3.76344	1.01732e-05	CCL2, PDGFB, CKLF, SFTPD, PDGFRB, NUP85, CX3CL1	177	39	13528	13.7181	0.0214758	0.000775049	0.017622
GOTERM_BP_FAT	GO:0043065~positive regulation of apoptosis	19	10.2151	1.26879e-05	KCNMA1, MUC2, TRAF2, C9, PPP3R1, RRM2B, NR3C1, TGFB1, MAGED1, BAK1, VDR, MAP3K5, CASP3, TNFRSF10B, UBC, NQO1, SST, MAP2K6, TERF1	177	430	13528	3.37711	0.0267128	0.000933223	0.0219774
GOTERM_BP_FAT	GO:0043068~positive regulation of programmed cell death	19	10.2151	1.39362e-05	KCNMA1, MUC2, TRAF2, C9, PPP3R1, RRM2B, NR3C1, TGFB1, MAGED1, BAK1, VDR, MAP3K5, CASP3, TNFRSF10B, UBC, NQO1, SST, MAP2K6, TERF1	177	433	13528	3.35371	0.0293022	0.000990844	0.0241395
GOTERM_BP_FAT	GO:0010942~positive regulation of cell death	19	10.2151	1.48285e-05	KCNMA1, MUC2, TRAF2, C9, PPP3R1, RRM2B, NR3C1, TGFB1, MAGED1, BAK1, VDR, MAP3K5, CASP3, TNFRSF10B, UBC, NQO1, SST, MAP2K6, TERF1	177	435	13528	3.33829	0.0311488	0.00102026	0.0256848
GOTERM_BP_FAT	GO:0050680~negative regulation of epithelial cell proliferation	6	3.22581	1.51485e-05	MAGED1, CDKN1C, TGFBR3, CDK6, PTCH1, TGFB1	177	25	13528	18.3431	0.0318102	0.00100971	0.0262391
GOTERM_BP_FAT	GO:0070482~response to oxygen levels	11	5.91398	1.52926e-05	KCNMA1, PRKCQ, CCL2, PDGFB, CREBBP, PDE5A, ALDH2, HSD11B2, SCNN1B, BIRC2, TGFB1	177	141	13528	5.96258	0.0321079	0.00098844	0.0264887
GOTERM_BP_FAT	GO:0008284~positive regulation of cell proliferation	18	9.67742	2.85662e-05	FGFR2, FGFR1, CCL2, PDGFB, CDK6, LIG4, VIPR1, NTN1, TGFB1, GHRHR, GLI1, PRKCQ, CCND1, MYOCD, PDGFRB, SHC1, ADRA1D, LRP5	177	414	13528	3.32302	0.0591403	0.00179137	0.0494749
GOTERM_BP_FAT	GO:0009991~response to extracellular stimulus	13	6.98925	3.06581e-05	CYP24A1, CCL2, CSNK2B, HFE, TGFB1, VDR, CCND1, MYOCD, HSD11B2, PTCH1, RARA, ALOX5, SST	177	220	13528	4.51628	0.0633312	0.00186755	0.053097
GOTERM_BP_FAT	GO:0051098~regulation of binding	11	5.91398	3.10731e-05	ICAM1, BAK1, PRKCQ, HNF4A, TGFBR3, TNKS, DPH3, IKBKB, CALM2, FLNA, TGFB1	177	153	13528	5.49492	0.0641602	0.00184028	0.0538154
GOTERM_BP_FAT	GO:0016310~phosphorylation	26	13.9785	3.97961e-05	FGFR2, FGFR1, CCL2, CAMK2G, TGFB1, MAP3K7, CTTNBP2, MAP3K5, MAP3K3, SHC1, TNKS, MAP2K6, SGK1, ROCK1, CDK6, PRKCQ, CCND1, CSNK1E, MAPK14, NTRK1, MAPK3, GADD45G, PDGFRB, TGFBR3, IKBKB, MERTK	177	800	13528	2.48395	0.0814202	0.00229268	0.0689179
GOTERM_BP_FAT	GO:0030522~intracellular receptor-mediated signaling pathway	8	4.30108	5.27738e-05	VDR, CYP24A1, NCOA1, NEDD4, ESR1, RARA, NR3C1, CTNNB1	177	75	13528	8.15247	0.106512	0.00295936	0.0913828
GOTERM_BP_FAT	GO:0031667~response to nutrient levels	12	6.45161	5.34088e-05	VDR, CYP24A1, CCND1, CCL2, CSNK2B, HSD11B2, HFE, RARA, PTCH1, ALOX5, SST, TGFB1	177	197	13528	4.6556	0.107722	0.00291823	0.0924819
GOTERM_BP_FAT	GO:0016055~Wnt receptor signaling pathway	10	5.37634	5.94498e-05	WNT1, CCND1, WNT3A, MITF, LRP6, CSNK2B, STRN, CTNNB1, AXIN1, LRP5	177	133	13528	5.74657	0.119151	0.00316671	0.102937
GOTERM_BP_FAT	GO:0043066~negative regulation of apoptosis	16	8.60215	6.03103e-05	CCL2, ROCK1, GNRH1, MITF, ESR1, NFKB1, LIG4, MAP3K7, CASP3, NTRK1, UBC, HSPB1, IKBKB, TERT, RASA1, GSTP1	177	354	13528	3.45444	0.120768	0.00313425	0.104426
GOTERM_BP_FAT	GO:0001666~response to hypoxia	10	5.37634	6.3027e-05	KCNMA1, PRKCQ, CCL2, PDGFB, CREBBP, PDE5A, HSD11B2, SCNN1B, BIRC2, TGFB1	177	134	13528	5.70368	0.125851	0.00319735	0.109128
GOTERM_BP_FAT	GO:0010740~positive regulation of protein kinase cascade	11	5.91398	6.55107e-05	MAP3K7, TNFRSF1A, TNFRSF10B, MAP3K3, NEDD4, TRIM13, BIRC2, FLNA, TGFB1, CTNNB1, AXIN1	177	167	13528	5.03427	0.130472	0.00324599	0.113426
GOTERM_BP_FAT	GO:0043069~negative regulation of programmed cell death	16	8.60215	7.06495e-05	CCL2, ROCK1, GNRH1, MITF, ESR1, NFKB1, LIG4, MAP3K7, CASP3, NTRK1, UBC, HSPB1, IKBKB, TERT, RASA1, GSTP1	177	359	13528	3.40632	0.139956	0.00342076	0.122318
GOTERM_BP_FAT	GO:0060548~negative regulation of cell death	16	8.60215	7.28943e-05	CCL2, ROCK1, GNRH1, MITF, ESR1, NFKB1, LIG4, MAP3K7, CASP3, NTRK1, UBC, HSPB1, IKBKB, TERT, RASA1, GSTP1	177	360	13528	3.39686	0.144066	0.00345097	0.126203
GOTERM_BP_FAT	GO:0031328~positive regulation of cellular biosynthetic process	23	12.3656	8.09933e-05	ICAM1, PDGFB, LHCGR, MITF, CREBBP, NFKB1, FOXO4, TGFB1, GHRHR, GLI1, CTNNB1, PRKCQ, WNT1, TNFRSF1A, NCOA1, HNF4A, MYOCD, GATA5, MAPK14, UBC, SHC1, TNKS, CLOCK	177	685	13528	2.56624	0.158733	0.00375049	0.140215
GOTERM_BP_FAT	GO:0007584~response to nutrient	10	5.37634	8.85222e-05	VDR, CYP24A1, CCND1, CCL2, CSNK2B, RARA, PTCH1, ALOX5, SST, TGFB1	177	140	13528	5.45924	0.172143	0.00401139	0.15324
GOTERM_BP_FAT	GO:0007243~protein kinase cascade	16	8.60215	9.90176e-05	FGFR1, TRAF2, CCM2, CCL2, MAP3K7, MAP3K5, TNFRSF10B, MAP3K3, MAPK14, GADD45G, TGFBR3, IRF3, SHC1, IKBKB, MAP2K6, DUSP6	177	370	13528	3.30505	0.19048	0.0043927	0.171393
GOTERM_BP_FAT	GO:0009891~positive regulation of biosynthetic process	23	12.3656	0.000100031	ICAM1, PDGFB, LHCGR, MITF, CREBBP, NFKB1, FOXO4, TGFB1, GHRHR, GLI1, CTNNB1, PRKCQ, WNT1, TNFRSF1A, NCOA1, HNF4A, MYOCD, GATA5, MAPK14, UBC, SHC1, TNKS, CLOCK	177	695	13528	2.52932	0.19223	0.00434721	0.173147
GOTERM_BP_FAT	GO:0001944~vasculature development	13	6.98925	0.000109315	FGF6, CCM2, EFNB2, CDH2, DBH, CTNNB1, MAP3K7, BAK1, BGN, MYOCD, MAPK14, TGFBR3, RASA1	177	251	13528	3.95849	0.208078	0.00465497	0.189203
GOTERM_BP_FAT	GO:0030595~leukocyte chemotaxis	6	3.22581	0.000109537	CCL2, PDGFB, CKLF, SFTPD, NUP85, CX3CL1	177	37	13528	12.394	0.208451	0.00457312	0.189585
GOTERM_BP_FAT	GO:0032844~regulation of homeostatic process	9	4.83871	0.000119296	BAK1, MAPK14, LHCGR, CDK6, TNKS, CDH2, CALM2, TGFB1, TERF1	177	114	13528	6.0339	0.224767	0.00488403	0.206459
GOTERM_BP_FAT	GO:0010604~positive regulation of macromolecule metabolic process	26	13.9785	0.000120261	PDGFB, MITF, NFKB1, FOXO4, TGFB1, GLI1, CTNNB1, WNT1, TNFRSF1A, GATA5, MYOCD, FBXO4, SHC1, TNKS, AXIN1, CREBBP, ESR1, PRKCQ, CCND1, NCOA1, HNF4A, NEDD4, MAPK14, UBC, SMURF1, CLOCK	177	857	13528	2.31874	0.226363	0.0048308	0.208129
GOTERM_BP_FAT	GO:0042493~response to drug	12	6.45161	0.00012244	CTTNBP2, CCND1, CCL2, TRPA1, LHCGR, HSD11B2, PTCH1, IKBKB, SST, MAP2K6, TGFB1, ABCG2	177	216	13528	4.24608	0.229953	0.00482727	0.211896
GOTERM_BP_FAT	GO:0016049~cell growth	7	3.76344	0.000136664	SHBG, FGFR2, FGFR1, NDN, PDGFB, TGFBR3, TGFB1	177	61	13528	8.77058	0.252978	0.00528888	0.236484
GOTERM_BP_FAT	GO:0010817~regulation of hormone levels	10	5.37634	0.00015784	SHBG, CGA, AKR1C4, CAMK2G, REN, HSD11B2, HFE, NR3C1, FSHB, GHRHR	177	151	13528	5.06155	0.285989	0.00599726	0.273081
GOTERM_BP_FAT	GO:0048246~macrophage chemotaxis	4	2.15054	0.00017167	CCL2, CKLF, SFTPD, NUP85	177	9	13528	33.9686	0.306757	0.00640701	0.296974
GOTERM_BP_FAT	GO:0051101~regulation of DNA binding	9	4.83871	0.000180586	ICAM1, PRKCQ, HNF4A, TGFBR3, TNKS, IKBKB, CALM2, FLNA, TGFB1	177	121	13528	5.68483	0.319825	0.00662288	0.312375
GOTERM_BP_FAT	GO:0033273~response to vitamin	7	3.76344	0.000211954	VDR, CYP24A1, CCND1, CCL2, RARA, PTCH1, TGFB1	177	66	13528	8.10615	0.363873	0.00763776	0.366541
GOTERM_BP_FAT	GO:0051173~positive regulation of nitrogen compound metabolic process	21	11.2903	0.000271257	ICAM1, PDGFB, MITF, CREBBP, NFKB1, FOXO4, TGFB1, GHRHR, GLI1, CTNNB1, WNT1, TNFRSF1A, NCOA1, HNF4A, MYOCD, GATA5, MAPK14, UBC, SHC1, TNKS, CLOCK	177	644	13528	2.49226	0.439508	0.0096026	0.46887
GOTERM_BP_FAT	GO:0042592~homeostatic process	23	12.3656	0.000300089	KCNMA1, MUC2, CCL2, CREBBP, HFE, PFKM, DBH, TGFB1, GHRHR, CTNNB1, BAK1, VDR, CASP3, HNF4A, SFTPD, TGFBR3, PDGFRB, PTCH1, FBXO4, TXNRD1, IKBKB, TERT, TERF1	177	751	13528	2.34071	0.472964	0.0104448	0.518584
GOTERM_BP_FAT	GO:0007267~cell-cell signaling	20	10.7527	0.000304801	FGF6, KCNMA1, CGA, GNRH1, WNT3A, CAMK2G, MAOA, EFNB2, VIPR1, DBH, GHRHR, GLI1, CTNNB1, CTTNBP2, ISG15, UBC, MERTK, NQO1, SST, ADRA1D	177	600	13528	2.54765	0.478238	0.0104378	0.526707
GOTERM_BP_FAT	GO:0009628~response to abiotic stimulus	15	8.06452	0.000325565	KCNMA1, CCL2, TRPA1, LIG4, DBH, TGFB1, BAK1, PRKCQ, CCND1, CASP3, NEDD4, HSPB1, PTCH1, SST, CLOCK	177	368	13528	3.11533	0.50086	0.0109691	0.562493
GOTERM_BP_FAT	GO:0051240~positive regulation of multicellular organismal process	12	6.45161	0.000348219	MAP3K7, DDX58, TRAF2, CCL2, MYOCD, UBC, RARA, ALOX5, DBH, GHRHR, CD14, TGFB1	177	244	13528	3.75882	0.524424	0.0115458	0.601522
GOTERM_BP_FAT	GO:0006793~phosphorus metabolic process	27	14.5161	0.000349282	FGFR2, FGFR1, CCL2, CAMK2G, TGFB1, MAP3K7, CTTNBP2, MAP3K5, MAP3K3, SHC1, TNKS, MAP2K6, SGK1, ROCK1, CDK6, PRKCQ, CCND1, CSNK1E, MAPK14, NTRK1, MAPK3, GADD45G, PDGFRB, TGFBR3, IKBKB, MERTK, DUSP6	177	973	13528	2.12086	0.525503	0.0114037	0.603354
GOTERM_BP_FAT	GO:0006796~phosphate metabolic process	27	14.5161	0.000349282	FGFR2, FGFR1, CCL2, CAMK2G, TGFB1, MAP3K7, CTTNBP2, MAP3K5, MAP3K3, SHC1, TNKS, MAP2K6, SGK1, ROCK1, CDK6, PRKCQ, CCND1, CSNK1E, MAPK14, NTRK1, MAPK3, GADD45G, PDGFRB, TGFBR3, IKBKB, MERTK, DUSP6	177	973	13528	2.12086	0.525503	0.0114037	0.603354
GOTERM_BP_FAT	GO:0001568~blood vessel development	12	6.45161	0.000362669	MAP3K7, FGF6, BAK1, CCM2, BGN, MYOCD, MAPK14, TGFBR3, CDH2, DBH, RASA1, CTNNB1	177	245	13528	3.74348	0.538871	0.0116599	0.62641
GOTERM_BP_FAT	GO:0048732~gland development	9	4.83871	0.000381185	CGA, CTTNBP2, WNT3A, PTCH1, NR3C1, NTN1, GHRHR, TGFB1, GLI1	177	135	13528	5.09529	0.556742	0.0120699	0.658291
GOTERM_BP_FAT	GO:0042325~regulation of phosphorylation	17	9.13978	0.000386149	TRAF2, PDGFB, TGFB1, MAP3K7, CDKN1C, BAK1, CCND1, MAP3K5, CASP3, TNFRSF10B, HNF4A, GADD45G, PDGFRB, SHC1, MAP2K6, AXIN1, DUSP6	177	466	13528	2.7882	0.561415	0.0120475	0.666837
GOTERM_BP_FAT	GO:0048514~blood vessel morphogenesis	11	5.91398	0.000441018	MAP3K7, FGF6, BAK1, CCM2, BGN, MYOCD, MAPK14, CDH2, DBH, RASA1, CTNNB1	177	211	13528	3.98447	0.609896	0.01355	0.761249
GOTERM_BP_FAT	GO:0043085~positive regulation of catalytic activity	18	9.67742	0.000445613	TRAF2, C9, PDGFB, LHCGR, GHRHR, TGFB1, MAP3K7, BAK1, VDR, CCND1, MAP3K5, TNFRSF10B, NTRK1, GADD45G, UBC, SHC1, MAP2K6, TERF1	177	520	13528	2.64563	0.613703	0.013496	0.769151
GOTERM_BP_FAT	GO:0042445~hormone metabolic process	8	4.30108	0.000462453	CGA, AKR1C4, REN, HSD11B2, HFE, NR3C1, FSHB, GHRHR	177	106	13528	5.76825	0.627345	0.0138067	0.798109
GOTERM_BP_FAT	GO:0060249~anatomical structure homeostasis	8	4.30108	0.000462453	MUC2, SFTPD, PDGFRB, FBXO4, PFKM, TERT, TERF1, CTNNB1	177	106	13528	5.76825	0.627345	0.0138067	0.798109
GOTERM_BP_FAT	GO:0043122~regulation of I-kappaB kinase/NF-kappaB cascade	8	4.30108	0.000489483	MAP3K7, TNFRSF1A, TNFRSF10B, MAP3K3, TRIM13, IKBKB, BIRC2, FLNA	177	107	13528	5.71435	0.648242	0.0144065	0.844571
GOTERM_BP_FAT	GO:0045935~positive regulation of nucleobase, nucleoside, nucleotide and nucleic acid metabolic process	20	10.7527	0.000495172	PDGFB, CREBBP, MITF, NFKB1, FOXO4, TGFB1, GHRHR, GLI1, CTNNB1, WNT1, TNFRSF1A, NCOA1, HNF4A, MYOCD, GATA5, MAPK14, UBC, SHC1, TNKS, CLOCK	177	624	13528	2.44966	0.652489	0.0143746	0.854348
GOTERM_BP_FAT	GO:0051099~positive regulation of binding	7	3.76344	0.000526941	ICAM1, PRKCQ, TGFBR3, DPH3, IKBKB, CALM2, TGFB1	177	78	13528	6.85905	0.675279	0.0150849	0.908926
GOTERM_BP_FAT	GO:0051174~regulation of phosphorus metabolic process	17	9.13978	0.000596777	TRAF2, PDGFB, TGFB1, MAP3K7, CDKN1C, BAK1, CCND1, MAP3K5, CASP3, TNFRSF10B, HNF4A, GADD45G, PDGFRB, SHC1, MAP2K6, AXIN1, DUSP6	177	485	13528	2.67897	0.720262	0.0168419	1.0288
GOTERM_BP_FAT	GO:0019220~regulation of phosphate metabolic process	17	9.13978	0.000596777	TRAF2, PDGFB, TGFB1, MAP3K7, CDKN1C, BAK1, CCND1, MAP3K5, CASP3, TNFRSF10B, HNF4A, GADD45G, PDGFRB, SHC1, MAP2K6, AXIN1, DUSP6	177	485	13528	2.67897	0.720262	0.0168419	1.0288
GOTERM_BP_FAT	GO:0019216~regulation of lipid metabolic process	8	4.30108	0.000644141	KCNMA1, HNF4A, PDGFB, LHCGR, NFKB1, CAB39, NR3C1, TGFB1	177	112	13528	5.45924	0.747171	0.0179299	1.11002
GOTERM_BP_FAT	GO:0048771~tissue remodeling	6	3.22581	0.000786554	BAK1, BGN, MITF, DBH, TGFB1, CTNNB1	177	56	13528	8.18886	0.813471	0.0215713	1.35387
GOTERM_BP_FAT	GO:0010557~positive regulation of macromolecule biosynthetic process	20	10.7527	0.000872102	PDGFB, CREBBP, MITF, NFKB1, FOXO4, TGFB1, GLI1, CTNNB1, PRKCQ, WNT1, TNFRSF1A, NCOA1, HNF4A, MYOCD, GATA5, MAPK14, UBC, SHC1, TNKS, CLOCK	177	654	13528	2.33729	0.844619	0.0235876	1.50007
GOTERM_BP_FAT	GO:0002443~leukocyte mediated immunity	7	3.76344	0.000885526	C8A, ICAM1, C9, CD8A, LIG4, DBH, C8G	177	86	13528	6.221	0.849011	0.0236469	1.52299
GOTERM_BP_FAT	GO:0007626~locomotory behavior	12	6.45161	0.000922378	KCNMA1, CCL2, PDGFB, MAPK14, CKLF, CX3CR1, SFTPD, STRN, PDGFRB, NUP85, CX3CL1, DBH	177	274	13528	3.34727	0.86044	0.0243153	1.5859
GOTERM_BP_FAT	GO:0030518~steroid hormone receptor signaling pathway	6	3.22581	0.000924006	NCOA1, NEDD4, ESR1, RARA, NR3C1, CTNNB1	177	58	13528	7.90649	0.860925	0.0240606	1.58868
GOTERM_BP_FAT	GO:0006917~induction of apoptosis	13	6.98925	0.000986061	MUC2, C9, RRM2B, TGFB1, MAGED1, VDR, BAK1, MAP3K5, CASP3, TNFRSF10B, UBC, SST, TERF1	177	320	13528	3.10494	0.87819	0.0253475	1.69451
GOTERM_BP_FAT	GO:0012502~induction of programmed cell death	13	6.98925	0.00101295	MUC2, C9, RRM2B, TGFB1, MAGED1, VDR, BAK1, MAP3K5, CASP3, TNFRSF10B, UBC, SST, TERF1	177	321	13528	3.09527	0.88499	0.0257205	1.74034
GOTERM_BP_FAT	GO:0048584~positive regulation of response to stimulus	11	5.91398	0.00104926	C8A, MAP3K7, TRAF2, TNFRSF1A, C9, PDGFB, CX3CL1, TGFB1, B2M, C8G, AXIN1	177	236	13528	3.56239	0.893573	0.0263177	1.80219
GOTERM_BP_FAT	GO:0007179~transforming growth factor beta receptor signaling pathway	6	3.22581	0.00107857	MAP3K7, CCL2, PDGFB, TGFBR3, FSHB, TGFB1	177	60	13528	7.64294	0.900033	0.0267294	1.8521
GOTERM_BP_FAT	GO:0043523~regulation of neuron apoptosis	7	3.76344	0.00112368	ROCK1, NTRK1, ESR1, LIG4, NR3C1, NQO1, RASA1	177	90	13528	5.94451	0.909217	0.0275131	1.92885
GOTERM_BP_FAT	GO:0006935~chemotaxis	9	4.83871	0.00116495	CCL2, PDGFB, MAPK14, CKLF, CX3CR1, SFTPD, PDGFRB, NUP85, CX3CL1	177	160	13528	4.29915	0.916879	0.0281866	1.99902
GOTERM_BP_FAT	GO:0042330~taxis	9	4.83871	0.00116495	CCL2, PDGFB, MAPK14, CKLF, CX3CR1, SFTPD, PDGFRB, NUP85, CX3CL1	177	160	13528	4.29915	0.916879	0.0281866	1.99902
GOTERM_BP_FAT	GO:0051338~regulation of transferase activity	14	7.52688	0.00116496	TRAF2, PDGFB, TGFB1, MAP3K7, CDKN1C, CCND1, MAP3K5, CASP3, TNFRSF10B, GADD45G, SHC1, MAP2K6, TERF1, DUSP6	177	372	13528	2.87637	0.916881	0.0278711	1.99904
GOTERM_BP_FAT	GO:0006275~regulation of DNA replication	6	3.22581	0.00125153	PDGFB, TNKS, SHC1, TGFB1, TERF1, GLI1	177	62	13528	7.39639	0.930916	0.029581	2.14607
GOTERM_BP_FAT	GO:0060070~Wnt receptor signaling pathway through beta-catenin	4	2.15054	0.00128713	CCND1, LRP6, CTNNB1, AXIN1	177	17	13528	17.9834	0.935976	0.0300773	2.20647
GOTERM_BP_FAT	GO:0032268~regulation of cellular protein metabolic process	16	8.60215	0.00134238	PDGFB, EIF5, NFKB1, RPS5, TGFB1, BAK1, CCND1, MAP3K5, HNF4A, UBC, HSPB1, PDGFRB, FBXO4, SMURF1, VPS28, AXIN1	177	474	13528	2.57989	0.943105	0.0310096	2.30015
GOTERM_BP_FAT	GO:0030879~mammary gland development	6	3.22581	0.00134531	CTTNBP2, WNT3A, PTCH1, NTN1, GHRHR, TGFB1	177	63	13528	7.27899	0.943461	0.0307438	2.30512
GOTERM_BP_FAT	GO:0045471~response to ethanol	6	3.22581	0.00144418	TNFRSF1A, CCND1, CCL2, GNRH1, DBH, BIRC2	177	64	13528	7.16525	0.954229	0.0326185	2.47253
GOTERM_BP_FAT	GO:0009611~response to wounding	17	9.13978	0.00151775	C9, CCL2, PDGFB, NFKB1, TGFB1, C8G, C8A, PRKCQ, TNFRSF1A, CASP3, TNFRSF1B, HNF4A, CX3CR1, AOX1, ALOX5, SCNN1B, CD14	177	530	13528	2.45151	0.960889	0.0338947	2.59694
GOTERM_BP_FAT	GO:0001837~epithelial to mesenchymal transition	4	2.15054	0.00152986	S100A4, TGFBR3, TGFB1, CTNNB1	177	18	13528	16.9843	0.961888	0.0338071	2.6174
GOTERM_BP_FAT	GO:0006955~immune response	20	10.7527	0.00162949	ICAM1, C9, CCL2, CD8A, HFE, CX3CL1, LIG4, VIPR1, DBH, TGFB1, B2M, C8G, DDX58, LILRB1, C8A, TNFRSF1A, TNFRSF1B, SFTPD, TGFBR3, CD14	177	690	13528	2.21534	0.969198	0.0356026	2.7856
GOTERM_BP_FAT	GO:0032801~receptor catabolic process	3	1.6129	0.00164023	NEDD4, SMURF1, TGFB1	177	5	13528	45.8576	0.969897	0.0354704	2.80372
GOTERM_BP_FAT	GO:0043123~positive regulation of I-kappaB kinase/NF-kappaB cascade	7	3.76344	0.00165522	MAP3K7, TNFRSF1A, TNFRSF10B, MAP3K3, TRIM13, BIRC2, FLNA	177	97	13528	5.51552	0.970846	0.0354303	2.82899
GOTERM_BP_FAT	GO:0031399~regulation of protein modification process	12	6.45161	0.00167076	BAK1, CCND1, MAP3K5, HNF4A, PDGFB, UBC, PDGFRB, FBXO4, SMURF1, VPS28, TGFB1, AXIN1	177	295	13528	3.10899	0.971799	0.0354025	2.85519
GOTERM_BP_FAT	GO:0008283~cell proliferation	15	8.06452	0.00169213	FGF6, PDGFB, WNT3A, CREBBP, LIG4, TGFB1, CTNNB1, BAK1, CKLF, TGFBR3, TXNRD1, PTCH1, HHIP, FSHB, ADRA1D	177	436	13528	2.62945	0.973058	0.0354954	2.89121
GOTERM_BP_FAT	GO:0045859~regulation of protein kinase activity	13	6.98925	0.00186688	TRAF2, PDGFB, TGFB1, MAP3K7, CDKN1C, CCND1, MAP3K5, CASP3, TNFRSF10B, GADD45G, SHC1, MAP2K6, DUSP6	177	345	13528	2.87995	0.981457	0.0387123	3.18525
GOTERM_BP_FAT	GO:0051051~negative regulation of transport	8	4.30108	0.00191889	SERGEF, HNF4A, NEDD4, NFKB1, DPH3, CALM2, FLNA, TGFB1	177	135	13528	4.52915	0.983408	0.039388	3.27261
GOTERM_BP_FAT	GO:0051092~positive regulation of NF-kappaB transcription factor activity	5	2.68817	0.00192612	ICAM1, PRKCQ, TGFBR3, IKBKB, TGFB1	177	41	13528	9.32066	0.983663	0.0391574	3.28475
GOTERM_BP_FAT	GO:0021700~developmental maturation	7	3.76344	0.00203434	KCNMA1, CDKN1C, WNT1, REN, GHRHR, CTNNB1, AXIN1	177	101	13528	5.29709	0.987038	0.0409247	3.46626
GOTERM_BP_FAT	GO:0043388~positive regulation of DNA binding	6	3.22581	0.00215352	ICAM1, PRKCQ, TGFBR3, IKBKB, CALM2, TGFB1	177	70	13528	6.55109	0.989954	0.0428689	3.66577
GOTERM_BP_FAT	GO:0002449~lymphocyte mediated immunity	6	3.22581	0.00215352	C8A, ICAM1, C9, CD8A, LIG4, C8G	177	70	13528	6.55109	0.989954	0.0428689	3.66577
GOTERM_BP_FAT	GO:0051090~regulation of transcription factor activity	7	3.76344	0.00224687	ICAM1, PRKCQ, HNF4A, TGFBR3, IKBKB, FLNA, TGFB1	177	103	13528	5.19423	0.991772	0.044275	3.82178
GOTERM_BP_FAT	GO:0007178~transmembrane receptor protein serine/threonine kinase signaling pathway	7	3.76344	0.00224687	MAP3K7, CCL2, PDGFB, TGFBR3, SMURF1, FSHB, TGFB1	177	103	13528	5.19423	0.991772	0.044275	3.82178
GOTERM_BP_FAT	GO:0032386~regulation of intracellular transport	6	3.22581	0.00229267	PRKCQ, HNF4A, NEDD4, CALM2, FLNA, TGFB1	177	71	13528	6.45882	0.99254	0.0447454	3.89823
GOTERM_BP_FAT	GO:0050678~regulation of epithelial cell proliferation	6	3.22581	0.00229267	MAGED1, CDKN1C, TGFBR3, CDK6, PTCH1, TGFB1	177	71	13528	6.45882	0.99254	0.0447454	3.89823
GOTERM_BP_FAT	GO:0007265~Ras protein signal transduction	7	3.76344	0.00247573	CNKSR1, ROCK1, MAPK14, NTRK1, MAPK3, SHC1, RALGDS	177	105	13528	5.09529	0.994957	0.0477992	4.20324
GOTERM_BP_FAT	GO:0043549~regulation of kinase activity	13	6.98925	0.00247693	TRAF2, PDGFB, TGFB1, MAP3K7, CDKN1C, CCND1, MAP3K5, CASP3, TNFRSF10B, GADD45G, SHC1, MAP2K6, DUSP6	177	357	13528	2.78314	0.99497	0.0473937	4.20523
GOTERM_BP_FAT	GO:0001817~regulation of cytokine production	9	4.83871	0.00253548	MAP3K7, DDX58, TRAF2, PRKCQ, SFTPD, NFKB1, RARA, CD14, TGFB1	177	181	13528	3.80036	0.995562	0.0480576	4.30258
GOTERM_BP_FAT	GO:0051050~positive regulation of transport	10	5.37634	0.0025761	BAK1, PRKCQ, NEDD4, LHCGR, SFTPD, PFKM, CALM2, GHRHR, FLNA, TGFB1	177	223	13528	3.42733	0.995932	0.0483805	4.37008
GOTERM_BP_FAT	GO:0045860~positive regulation of protein kinase activity	10	5.37634	0.0025761	MAP3K7, TRAF2, CCND1, MAP3K5, TNFRSF10B, PDGFB, GADD45G, SHC1, MAP2K6, TGFB1	177	223	13528	3.42733	0.995932	0.0483805	4.37008
GOTERM_BP_FAT	GO:0040007~growth	9	4.83871	0.0027185	SHBG, FGFR2, FGFR1, CGA, PRKCQ, NDN, PDGFB, TGFBR3, TGFB1	177	183	13528	3.75882	0.997	0.0505454	4.60631
GOTERM_BP_FAT	GO:0046890~regulation of lipid biosynthetic process	5	2.68817	0.00272191	HNF4A, PDGFB, LHCGR, NFKB1, NR3C1	177	45	13528	8.49215	0.997022	0.050171	4.61197
GOTERM_BP_FAT	GO:0000165~MAPKKK cascade	9	4.83871	0.00279771	MAP3K7, FGFR1, CCM2, MAP3K5, MAP3K3, GADD45G, SHC1, MAP2K6, DUSP6	177	184	13528	3.73839	0.997468	0.051093	4.73748
GOTERM_BP_FAT	GO:0048469~cell maturation	6	3.22581	0.00291534	KCNMA1, CDKN1C, REN, GHRHR, CTNNB1, AXIN1	177	75	13528	6.11435	0.998031	0.0527362	4.93196
GOTERM_BP_FAT	GO:0002460~adaptive immune response based on somatic recombination of immune receptors built from immunoglobulin superfamily domains	6	3.22581	0.00326871	C8A, ICAM1, C9, CD8A, LIG4, C8G	177	77	13528	5.95554	0.999076	0.0584534	5.51394
GOTERM_BP_FAT	GO:0002250~adaptive immune response	6	3.22581	0.00326871	C8A, ICAM1, C9, CD8A, LIG4, C8G	177	77	13528	5.95554	0.999076	0.0584534	5.51394
GOTERM_BP_FAT	GO:0033674~positive regulation of kinase activity	10	5.37634	0.00327129	MAP3K7, TRAF2, CCND1, MAP3K5, TNFRSF10B, PDGFB, GADD45G, SHC1, MAP2K6, TGFB1	177	231	13528	3.30863	0.999081	0.0580131	5.51818
GOTERM_BP_FAT	GO:0008624~induction of apoptosis by extracellular signals	7	3.76344	0.00341663	MAGED1, VDR, CASP3, MAP3K5, TNFRSF10B, UBC, SST	177	112	13528	4.77684	0.999327	0.0600181	5.75656
GOTERM_BP_FAT	GO:0010628~positive regulation of gene expression	17	9.13978	0.00379056	CREBBP, MITF, ESR1, NFKB1, FOXO4, TGFB1, GLI1, CTNNB1, WNT1, TNFRSF1A, NCOA1, MYOCD, GATA5, HNF4A, MAPK14, UBC, CLOCK	177	581	13528	2.23632	0.999698	0.0658371	6.36727
GOTERM_BP_FAT	GO:0002684~positive regulation of immune system process	10	5.37634	0.00397149	C8A, MAP3K7, ICAM1, TRAF2, PRKCQ, C9, RARA, TGFB1, B2M, C8G	177	238	13528	3.21132	0.999795	0.0683209	6.66141
GOTERM_BP_FAT	GO:0051726~regulation of cell cycle	12	6.45161	0.00405164	CDKN1C, BAK1, PRKCQ, CCND1, CASP3, HNF4A, MAPK14, GADD45G, CDK6, FOXO4, TGFB1, TERF1	177	331	13528	2.77085	0.999827	0.0690981	6.79145
GOTERM_BP_FAT	GO:0010959~regulation of metal ion transport	6	3.22581	0.00406637	BAK1, NEDD4, LHCGR, SCNN1B, CALM2, TGFB1	177	81	13528	5.66144	0.999833	0.0687925	6.81533
GOTERM_BP_FAT	GO:0051347~positive regulation of transferase activity	10	5.37634	0.00418604	MAP3K7, TRAF2, CCND1, MAP3K5, TNFRSF10B, PDGFB, GADD45G, SHC1, MAP2K6, TGFB1	177	240	13528	3.18456	0.99987	0.0701933	7.00911
GOTERM_BP_FAT	GO:0050863~regulation of T cell activation	7	3.76344	0.00423583	MAP3K7, TRAF2, PRKCQ, CASP3, SFTPD, RARA, TGFB1	177	117	13528	4.5727	0.999884	0.0704477	7.08962
GOTERM_BP_FAT	GO:0003002~regionalization	9	4.83871	0.00425734	WNT1, WNT3A, RING1, LRP6, PTCH1, HHIP, GLI1, CTNNB1, LRP5	177	197	13528	3.4917	0.999889	0.0702471	7.12438
GOTERM_BP_FAT	GO:0044092~negative regulation of molecular function	12	6.45161	0.00433431	CDKN1C, CASP3, HNF4A, GADD45G, UBC, NFKB1, TNKS, NQO1, CALM2, FLNA, TERF1, DUSP6	177	334	13528	2.74597	0.999906	0.0709267	7.24867
GOTERM_BP_FAT	GO:0009314~response to radiation	9	4.83871	0.00464685	BAK1, CCND1, CASP3, CCL2, NEDD4, LIG4, DBH, CLOCK, TGFB1	177	200	13528	3.43932	0.999952	0.0752794	7.75174
GOTERM_BP_FAT	GO:0014070~response to organic cyclic substance	7	3.76344	0.00498916	PRKCQ, CCND1, ALDH2, PTCH1, BIRC2, TGFB1, CTNNB1	177	121	13528	4.42153	0.999977	0.0800048	8.29979
GOTERM_BP_FAT	GO:0031960~response to corticosteroid stimulus	6	3.22581	0.00499436	KCNMA1, CCND1, CCL2, GNRH1, HSD11B2, GHRHR	177	85	13528	5.39501	0.999977	0.0794896	8.30809
GOTERM_BP_FAT	GO:0060341~regulation of cellular localization	10	5.37634	0.00518434	PRKCQ, SERGEF, HNF4A, NEDD4, DPH3, PFKM, CALM2, GHRHR, FLNA, TGFB1	177	248	13528	3.08183	0.999985	0.0817855	8.6109
GOTERM_BP_FAT	GO:0002237~response to molecule of bacterial origin	6	3.22581	0.00524799	TNFRSF1A, CCL2, MAPK14, IRF3, CD14, B2M	177	86	13528	5.33228	0.999987	0.0821445	8.71215
GOTERM_BP_FAT	GO:0045740~positive regulation of DNA replication	4	2.15054	0.00558385	PDGFB, TNKS, SHC1, GLI1	177	28	13528	10.9185	0.999994	0.0865487	9.24461
GOTERM_BP_FAT	GO:0002260~lymphocyte homeostasis	4	2.15054	0.00558385	BAK1, CASP3, IKBKB, TGFB1	177	28	13528	10.9185	0.999994	0.0865487	9.24461
GOTERM_BP_FAT	GO:0006916~anti-apoptosis	9	4.83871	0.00560847	CCL2, GNRH1, UBC, ESR1, HSPB1, NFKB1, IKBKB, TERT, GSTP1	177	206	13528	3.33915	0.999994	0.0862898	9.28352
GOTERM_BP_FAT	GO:0008361~regulation of cell size	9	4.83871	0.00560847	SHBG, FGFR2, FGFR1, HNF4A, NDN, PDGFB, TGFBR3, NTN1, TGFB1	177	206	13528	3.33915	0.999994	0.0862898	9.28352
GOTERM_BP_FAT	GO:0002822~regulation of adaptive immune response based on somatic recombination of immune receptors built from immunoglobulin superfamily domains	5	2.68817	0.00563519	MAP3K7, TRAF2, RARA, TGFB1, B2M	177	55	13528	6.94813	0.999994	0.0860654	9.32573
GOTERM_BP_FAT	GO:0002819~regulation of adaptive immune response	5	2.68817	0.00600816	MAP3K7, TRAF2, RARA, TGFB1, B2M	177	56	13528	6.82405	0.999997	0.0908633	9.91311
GOTERM_BP_FAT	GO:0051054~positive regulation of DNA metabolic process	5	2.68817	0.00600816	PDGFB, TNKS, SHC1, TGFB1, GLI1	177	56	13528	6.82405	0.999997	0.0908633	9.91311
GOTERM_BP_FAT	GO:0010522~regulation of calcium ion transport into cytosol	4	2.15054	0.0061693	BAK1, LHCGR, CALM2, TGFB1	177	29	13528	10.542	0.999998	0.0925378	10.1658
GOTERM_BP_FAT	GO:0001819~positive regulation of cytokine production	6	3.22581	0.00635406	MAP3K7, DDX58, TRAF2, RARA, CD14, TGFB1	177	90	13528	5.09529	0.999999	0.0945206	10.4547
GOTERM_BP_FAT	GO:0048511~rhythmic process	7	3.76344	0.00653788	KCNMA1, GNRH1, LHCGR, PER2, FSHB, CRY1, CLOCK	177	128	13528	4.17973	0.999999	0.0964576	10.7412
GOTERM_BP_FAT	GO:0030334~regulation of cell migration	8	4.30108	0.00662016	ICAM1, MUC2, PDGFB, TGFBR3, PDGFRB, SST, NTN1, TGFB1	177	169	13528	3.61796	0.999999	0.0969469	10.8692
GOTERM_BP_FAT	GO:0032388~positive regulation of intracellular transport	4	2.15054	0.00679005	PRKCQ, NEDD4, FLNA, TGFB1	177	30	13528	10.1906	1	0.098642	11.1329
GOTERM_BP_FAT	GO:0032663~regulation of interleukin-2 production	4	2.15054	0.00679005	MAP3K7, TRAF2, PRKCQ, SFTPD	177	30	13528	10.1906	1	0.098642	11.1329
GOTERM_BP_FAT	GO:0046822~regulation of nucleocytoplasmic transport	5	2.68817	0.00680263	PRKCQ, HNF4A, NEDD4, FLNA, TGFB1	177	58	13528	6.58874	1	0.0981508	11.1524
GOTERM_BP_FAT	GO:0045941~positive regulation of transcription	16	8.60215	0.00685867	CREBBP, MITF, NFKB1, FOXO4, TGFB1, GLI1, CTNNB1, WNT1, TNFRSF1A, NCOA1, MYOCD, GATA5, HNF4A, MAPK14, UBC, CLOCK	177	564	13528	2.16821	1	0.0982593	11.2392
GOTERM_BP_FAT	GO:0045596~negative regulation of cell differentiation	9	4.83871	0.00736721	CCND1, CREBBP, TGFBR3, CDK6, LIG4, FOXO4, NTN1, TGFB1, CTNNB1	177	216	13528	3.18456	1	0.104478	12.0232
GOTERM_BP_FAT	GO:0043112~receptor metabolic process	4	2.15054	0.00744662	NEDD4, SMURF1, FLNA, TGFB1	177	31	13528	9.86186	1	0.104853	12.1451
GOTERM_BP_FAT	GO:0001932~regulation of protein amino acid phosphorylation	8	4.30108	0.00749244	BAK1, CCND1, MAP3K5, HNF4A, PDGFB, PDGFRB, TGFB1, AXIN1	177	173	13528	3.53431	1	0.104778	12.2153
GOTERM_BP_FAT	GO:0051091~positive regulation of transcription factor activity	5	2.68817	0.00766372	ICAM1, PRKCQ, TGFBR3, IKBKB, TGFB1	177	60	13528	6.36911	1	0.106356	12.4774
GOTERM_BP_FAT	GO:0032870~cellular response to hormone stimulus	7	3.76344	0.00783987	CGA, REN, LHCGR, ALDH2, SHC1, FOXO4, GHRHR	177	133	13528	4.0226	1	0.107974	12.7461
GOTERM_BP_FAT	GO:0050865~regulation of cell activation	8	4.30108	0.00795894	MAP3K7, TRAF2, PRKCQ, CASP3, PDGFB, SFTPD, RARA, TGFB1	177	175	13528	3.49391	1	0.108828	12.9273
GOTERM_BP_FAT	GO:0002252~immune effector process	7	3.76344	0.00812116	C8A, ICAM1, C9, CD8A, LIG4, DBH, C8G	177	134	13528	3.99258	1	0.110226	13.1737
GOTERM_BP_FAT	GO:0006897~endocytosis	9	4.83871	0.00814879	NEDD4, RAB5A, SFTPD, LRP6, HFE, MERTK, EHD2, CD14, LRP5	177	220	13528	3.12666	1	0.109885	13.2156
GOTERM_BP_FAT	GO:0010324~membrane invagination	9	4.83871	0.00814879	NEDD4, RAB5A, SFTPD, LRP6, HFE, MERTK, EHD2, CD14, LRP5	177	220	13528	3.12666	1	0.109885	13.2156
GOTERM_BP_FAT	GO:0007389~pattern specification process	10	5.37634	0.00826946	WNT1, WNT3A, RING1, LRP6, PTCH1, HHIP, GLI1, CTNNB1, AXIN1, LRP5	177	267	13528	2.86252	1	0.110729	13.3983
GOTERM_BP_FAT	GO:0007610~behavior	14	7.52688	0.00835529	KCNMA1, CCL2, PDGFB, MAOA, STRN, NUP85, CX3CL1, DBH, MAPK14, REN, CX3CR1, CKLF, SFTPD, PDGFRB	177	469	13528	2.28147	1	0.111123	13.528
GOTERM_BP_FAT	GO:0001782~B cell homeostasis	3	1.6129	0.00856944	BAK1, CASP3, IKBKB	177	11	13528	20.8444	1	0.113114	13.851
GOTERM_BP_FAT	GO:0022415~viral reproductive process	5	2.68817	0.00859362	ICAM1, CCL2, NEDD4, LIG4, TGFB1	177	62	13528	6.16366	1	0.112723	13.8874
GOTERM_BP_FAT	GO:0032535~regulation of cellular component size	10	5.37634	0.00906362	SHBG, FGFR2, FGFR1, HNF4A, NDN, PDGFB, TGFBR3, NTN1, RASA1, TGFB1	177	271	13528	2.82027	1	0.117816	14.5918
GOTERM_BP_FAT	GO:0007249~I-kappaB kinase/NF-kappaB cascade	5	2.68817	0.00908503	MAP3K7, TRAF2, TNFRSF10B, IRF3, IKBKB	177	63	13528	6.06582	1	0.117368	14.6238
GOTERM_BP_FAT	GO:0010243~response to organic nitrogen	5	2.68817	0.00908503	CCND1, CCL2, DBH, BIRC2, SST	177	63	13528	6.06582	1	0.117368	14.6238
GOTERM_BP_FAT	GO:0055114~oxidation reduction	17	9.13978	0.00921614	CYP24A1, MAOA, RRM2B, DBH, ACOX3, AKR1C4, RRM1, AOX1, ALDH2, HSD11B2, TXNRD1, DPYD, HSD17B4, ALOX5, NQO1, NQO2, CYP19A1	177	639	13528	2.03333	1	0.118253	14.8193
GOTERM_BP_FAT	GO:0045944~positive regulation of transcription from RNA polymerase II promoter	12	6.45161	0.00928623	TNFRSF1A, NCOA1, HNF4A, MYOCD, MAPK14, MITF, CREBBP, NFKB1, CLOCK, TGFB1, GLI1, CTNNB1	177	371	13528	2.47211	1	0.118393	14.9236
GOTERM_BP_FAT	GO:0045087~innate immune response	7	3.76344	0.00931922	C8A, DDX58, TNFRSF1A, C9, SFTPD, TGFB1, C8G	177	138	13528	3.87685	1	0.118088	14.9727
GOTERM_BP_FAT	GO:0032880~regulation of protein localization	7	3.76344	0.00931922	PRKCQ, SERGEF, HNF4A, DPH3, CDH2, FLNA, TGFB1	177	138	13528	3.87685	1	0.118088	14.9727
GOTERM_BP_FAT	GO:0043269~regulation of ion transport	6	3.22581	0.00942238	BAK1, NEDD4, LHCGR, SCNN1B, CALM2, TGFB1	177	99	13528	4.63208	1	0.11862	15.1259
GOTERM_BP_FAT	GO:0006954~inflammatory response	11	5.91398	0.0101236	C8A, TNFRSF1A, TNFRSF1B, C9, CCL2, AOX1, NFKB1, ALOX5, CD14, TGFB1, C8G	177	325	13528	2.58684	1	0.12617	16.1608
GOTERM_BP_FAT	GO:0032350~regulation of hormone metabolic process	3	1.6129	0.010196	KCNMA1, LHCGR, NR3C1	177	12	13528	19.1073	1	0.126283	16.2668
GOTERM_BP_FAT	GO:0002697~regulation of immune effector process	6	3.22581	0.0102218	MAP3K7, DDX58, ICAM1, TRAF2, TGFB1, B2M	177	101	13528	4.54036	1	0.125859	16.3048
GOTERM_BP_FAT	GO:0051329~interphase of mitotic cell cycle	6	3.22581	0.0110666	CDKN1C, CCND1, CAMK2G, CDK6, FOXO4, TERF1	177	103	13528	4.4522	1	0.134808	17.5337
GOTERM_BP_FAT	GO:0030098~lymphocyte differentiation	6	3.22581	0.0110666	BAK1, CD8A, NTRK1, LIG4, TGFB1, CTNNB1	177	103	13528	4.4522	1	0.134808	17.5337
GOTERM_BP_FAT	GO:0019218~regulation of steroid metabolic process	4	2.15054	0.0112818	KCNMA1, LHCGR, NFKB1, NR3C1	177	36	13528	8.49215	1	0.136483	17.844
GOTERM_BP_FAT	GO:0001776~leukocyte homeostasis	4	2.15054	0.0112818	BAK1, CASP3, IKBKB, TGFB1	177	36	13528	8.49215	1	0.136483	17.844
GOTERM_BP_FAT	GO:0007250~activation of NF-kappaB-inducing kinase activity	3	1.6129	0.0119475	MAP3K7, TRAF2, TNFRSF10B	177	13	13528	17.6375	1	0.143169	18.797
GOTERM_BP_FAT	GO:0030097~hemopoiesis	9	4.83871	0.0121502	BAK1, CD8A, NTRK1, WNT3A, TGFBR3, CDK6, LIG4, TGFB1, CTNNB1	177	236	13528	2.91468	1	0.144622	19.085
GOTERM_BP_FAT	GO:0051325~interphase	6	3.22581	0.0124214	CDKN1C, CCND1, CAMK2G, CDK6, FOXO4, TERF1	177	106	13528	4.32619	1	0.146807	19.469
GOTERM_BP_FAT	GO:0040012~regulation of locomotion	8	4.30108	0.0128515	ICAM1, MUC2, PDGFB, TGFBR3, PDGFRB, SST, NTN1, TGFB1	177	192	13528	3.18456	1	0.15069	20.0745
GOTERM_BP_FAT	GO:0051249~regulation of lymphocyte activation	7	3.76344	0.0128591	MAP3K7, TRAF2, PRKCQ, CASP3, SFTPD, RARA, TGFB1	177	148	13528	3.6149	1	0.149955	20.085
GOTERM_BP_FAT	GO:0007369~gastrulation	5	2.68817	0.0130416	WNT3A, LRP6, TXNRD1, CTNNB1, LRP5	177	70	13528	5.45924	1	0.151108	20.3406
GOTERM_BP_FAT	GO:0051270~regulation of cell motion	8	4.30108	0.0131762	ICAM1, MUC2, PDGFB, TGFBR3, PDGFRB, SST, NTN1, TGFB1	177	193	13528	3.16806	1	0.151736	20.5287
GOTERM_BP_FAT	GO:0016032~viral reproduction	5	2.68817	0.0136833	ICAM1, CCL2, NEDD4, LIG4, TGFB1	177	71	13528	5.38235	1	0.156295	21.2331
GOTERM_BP_FAT	GO:0040008~regulation of growth	11	5.91398	0.0138193	CGA, PRKCQ, HNF4A, NDN, MYOCD, UBC, SHC1, PTCH1, NTN1, GHRHR, TGFB1	177	341	13528	2.46546	1	0.156898	21.4211
GOTERM_BP_FAT	GO:0033135~regulation of peptidyl-serine phosphorylation	3	1.6129	0.0138206	BAK1, TGFB1, AXIN1	177	14	13528	16.3777	1	0.156088	21.4228
GOTERM_BP_FAT	GO:0006357~regulation of transcription from RNA polymerase II promoter	18	9.67742	0.0138581	CREBBP, MITF, NFKB1, TGFB1, GLI1, CTNNB1, MAGED1, CDKN1C, GATA1, VDR, TNFRSF1A, NCOA1, MYOCD, HNF4A, NEDD4, MAPK14, SNF8, CLOCK	177	727	13528	1.89234	1	0.155664	21.4746
GOTERM_BP_FAT	GO:0007565~female pregnancy	6	3.22581	0.0143968	VDR, GNRH1, HSD11B2, HFE, FSHB, TGFB1	177	110	13528	4.16888	1	0.160406	22.2144
GOTERM_BP_FAT	GO:0006952~defense response	16	8.60215	0.0144	C9, CCL2, CSNK2B, NFKB1, CX3CL1, TGFB1, C8G, DDX58, C8A, TNFRSF1A, TNFRSF1B, CX3CR1, AOX1, SFTPD, ALOX5, CD14	177	615	13528	1.98841	1	0.159613	22.2188
GOTERM_BP_FAT	GO:0051224~negative regulation of protein transport	4	2.15054	0.0150331	SERGEF, HNF4A, DPH3, FLNA	177	40	13528	7.64294	1	0.165216	23.0798
GOTERM_BP_FAT	GO:0051279~regulation of release of sequestered calcium ion into cytosol	3	1.6129	0.0158118	LHCGR, CALM2, TGFB1	177	15	13528	15.2859	1	0.172176	24.1264
GOTERM_BP_FAT	GO:0002711~positive regulation of T cell mediated immunity	3	1.6129	0.0158118	MAP3K7, TRAF2, B2M	177	15	13528	15.2859	1	0.172176	24.1264
GOTERM_BP_FAT	GO:0006957~complement activation, alternative pathway	3	1.6129	0.0158118	C8A, C9, C8G	177	15	13528	15.2859	1	0.172176	24.1264
GOTERM_BP_FAT	GO:0033554~cellular response to stress	15	8.06452	0.015965	CCM2, HFE, LIG4, RRM2B, FOXO4, FANCL, CCND1, MAP3K5, CASP3, CSNK1E, NEDD4, MAPK14, GADD45G, CRY1, MAP2K6	177	566	13528	2.02551	1	0.172832	24.3309
GOTERM_BP_FAT	GO:0051052~regulation of DNA metabolic process	6	3.22581	0.0165732	PDGFB, TNKS, SHC1, TGFB1, TERF1, GLI1	177	114	13528	4.0226	1	0.177949	25.1369
GOTERM_BP_FAT	GO:0051223~regulation of protein transport	6	3.22581	0.0165732	PRKCQ, SERGEF, HNF4A, DPH3, FLNA, TGFB1	177	114	13528	4.0226	1	0.177949	25.1369
GOTERM_BP_FAT	GO:0007187~G-protein signaling, coupled to cyclic nucleotide second messenger	6	3.22581	0.0171496	CCL2, LHCGR, VIPR1, ADRA1D, GHRHR, FLNA	177	115	13528	3.98762	1	0.182676	25.8934
GOTERM_BP_FAT	GO:0033280~response to vitamin D	3	1.6129	0.0179177	VDR, CYP24A1, TGFB1	177	16	13528	14.3305	1	0.189165	26.8903
GOTERM_BP_FAT	GO:0032496~response to lipopolysaccharide	5	2.68817	0.0179547	TNFRSF1A, CCL2, MAPK14, IRF3, CD14	177	77	13528	4.96295	1	0.188598	26.9381
GOTERM_BP_FAT	GO:0007093~mitotic cell cycle checkpoint	4	2.15054	0.0182549	CCND1, FOXO4, TGFB1, TERF1	177	43	13528	7.10971	1	0.19053	27.3239
GOTERM_BP_FAT	GO:0042306~regulation of protein import into nucleus	4	2.15054	0.0194073	PRKCQ, HNF4A, FLNA, TGFB1	177	44	13528	6.94813	1	0.200404	28.7877
GOTERM_BP_FAT	GO:0044057~regulation of system process	10	5.37634	0.0198365	KCNMA1, PRKCQ, CCL2, MYOCD, UBC, RAB5A, ALOX5, CDH2, DBH, ADRA1D	177	309	13528	2.47344	1	0.20342	29.3257
GOTERM_BP_FAT	GO:0008589~regulation of smoothened signaling pathway	3	1.6129	0.0201351	PTCH1, HHIP, GLI1	177	17	13528	13.4875	1	0.205201	29.6978
GOTERM_BP_FAT	GO:0048534~hemopoietic or lymphoid organ development	9	4.83871	0.0205094	BAK1, CD8A, NTRK1, WNT3A, TGFBR3, CDK6, LIG4, TGFB1, CTNNB1	177	260	13528	2.64563	1	0.207646	30.1616
GOTERM_BP_FAT	GO:0042326~negative regulation of phosphorylation	4	2.15054	0.0205991	CDKN1C, BAK1, HNF4A, TGFB1	177	45	13528	6.79372	1	0.207492	30.2723
GOTERM_BP_FAT	GO:0070201~regulation of establishment of protein localization	6	3.22581	0.0208881	PRKCQ, SERGEF, HNF4A, DPH3, FLNA, TGFB1	177	121	13528	3.78989	1	0.20913	30.6279
GOTERM_BP_FAT	GO:0045786~negative regulation of cell cycle	5	2.68817	0.0212156	CASP3, HNF4A, CDK6, TGFB1, TERF1	177	81	13528	4.71786	1	0.211091	31.0288
GOTERM_BP_FAT	GO:0003006~reproductive developmental process	9	4.83871	0.0213664	SHBG, VDR, CGA, BAK1, CCND1, LHCGR, HSD17B4, FSHB, AXIN1	177	262	13528	2.62544	1	0.211465	31.2127
GOTERM_BP_FAT	GO:0002694~regulation of leukocyte activation	7	3.76344	0.021435	MAP3K7, TRAF2, PRKCQ, CASP3, SFTPD, RARA, TGFB1	177	166	13528	3.22293	1	0.211109	31.2961
GOTERM_BP_FAT	GO:0007623~circadian rhythm	4	2.15054	0.0218303	KCNMA1, PER2, CRY1, CLOCK	177	46	13528	6.64603	1	0.213621	31.7754
GOTERM_BP_FAT	GO:0045893~positive regulation of transcription, DNA-dependent	13	6.98925	0.0221162	CREBBP, MITF, NFKB1, TGFB1, CTNNB1, GLI1, WNT1, TNFRSF1A, NCOA1, MYOCD, HNF4A, MAPK14, CLOCK	177	477	13528	2.08298	1	0.21515	32.1199
GOTERM_BP_FAT	GO:0000080~G1 phase of mitotic cell cycle	3	1.6129	0.0224608	CDKN1C, CDK6, FOXO4	177	18	13528	12.7382	1	0.217168	32.5331
GOTERM_BP_FAT	GO:0009266~response to temperature stimulus	5	2.68817	0.0229734	PRKCQ, CCL2, TRPA1, HSPB1, SST	177	83	13528	4.60418	1	0.220601	33.1434
GOTERM_BP_FAT	GO:0051302~regulation of cell division	4	2.15054	0.023101	FGF6, PDGFB, CALM2, TGFB1	177	47	13528	6.50463	1	0.220716	33.2945
GOTERM_BP_FAT	GO:0051254~positive regulation of RNA metabolic process	13	6.98925	0.0234151	CREBBP, MITF, NFKB1, TGFB1, CTNNB1, GLI1, WNT1, TNFRSF1A, NCOA1, MYOCD, HNF4A, MAPK14, CLOCK	177	481	13528	2.06566	1	0.222408	33.6651
GOTERM_BP_FAT	GO:0006974~response to DNA damage stimulus	11	5.91398	0.0241315	FANCL, CCND1, CASP3, CSNK1E, MAPK14, GADD45G, RRM2B, LIG4, FOXO4, CRY1, MAP2K6	177	373	13528	2.25395	1	0.227451	34.503
GOTERM_BP_FAT	GO:0048608~reproductive structure development	6	3.22581	0.0243818	CGA, BAK1, CCND1, LHCGR, HSD17B4, FSHB	177	126	13528	3.63949	1	0.228552	34.7935
GOTERM_BP_FAT	GO:0045936~negative regulation of phosphate metabolic process	4	2.15054	0.0244112	CDKN1C, BAK1, HNF4A, TGFB1	177	48	13528	6.36911	1	0.227813	34.8274
GOTERM_BP_FAT	GO:0010563~negative regulation of phosphorus metabolic process	4	2.15054	0.0244112	CDKN1C, BAK1, HNF4A, TGFB1	177	48	13528	6.36911	1	0.227813	34.8274
GOTERM_BP_FAT	GO:0048871~multicellular organismal homeostasis	5	2.68817	0.0248175	MUC2, SFTPD, PDGFRB, DBH, CTNNB1	177	85	13528	4.49585	1	0.230184	35.296
GOTERM_BP_FAT	GO:0007224~smoothened signaling pathway	3	1.6129	0.0248915	PTCH1, HHIP, GLI1	177	19	13528	12.0678	1	0.229812	35.3811
GOTERM_BP_FAT	GO:0035295~tube development	8	4.30108	0.025068	MAP3K7, CTTNBP2, WNT3A, SFTPD, PTCH1, HHIP, GLI1, CTNNB1	177	220	13528	2.77925	1	0.230277	35.5834
GOTERM_BP_FAT	GO:0009968~negative regulation of signal transduction	8	4.30108	0.0255879	CCND1, HNF4A, LRP6, HGS, HHIP, SMURF1, GRB14, AXIN1	177	221	13528	2.76667	1	0.233515	36.1759
GOTERM_BP_FAT	GO:0009914~hormone transport	4	2.15054	0.0257607	SHBG, CGA, CAMK2G, GHRHR	177	49	13528	6.23913	1	0.233927	36.3717
GOTERM_BP_FAT	GO:0070561~vitamin D receptor signaling pathway	2	1.07527	0.0258518	VDR, CYP24A1	177	2	13528	76.4294	1	0.233683	36.4747
GOTERM_BP_FAT	GO:0009814~defense response, incompatible interaction	2	1.07527	0.0258518	TNFRSF1A, TGFB1	177	2	13528	76.4294	1	0.233683	36.4747
GOTERM_BP_FAT	GO:0051259~protein oligomerization	7	3.76344	0.0263611	TNFRSF1A, RRM1, PFKM, CDH2, BIRC2, TERF1, CTNNB1	177	174	13528	3.07475	1	0.236763	37.0475
GOTERM_BP_FAT	GO:0032570~response to progesterone stimulus	3	1.6129	0.0274242	CCL2, ALDH2, TGFB1	177	20	13528	11.4644	1	0.244148	38.2278
GOTERM_BP_FAT	GO:0019935~cyclic-nucleotide-mediated signaling	6	3.22581	0.0274328	CCL2, LHCGR, VIPR1, ADRA1D, GHRHR, FLNA	177	130	13528	3.52751	1	0.243221	38.2372
GOTERM_BP_FAT	GO:0002520~immune system development	9	4.83871	0.0280173	BAK1, CD8A, NTRK1, WNT3A, TGFBR3, CDK6, LIG4, TGFB1, CTNNB1	177	276	13528	2.49226	1	0.246763	38.877
GOTERM_BP_FAT	GO:0030182~neuron differentiation	12	6.45161	0.0281633	KCNMA1, CDKN1C, FGFR1, WNT1, PRKCQ, NDN, NEDD4, NTRK1, WNT3A, UBC, STRN, NTN1	177	438	13528	2.09396	1	0.246893	39.0359
GOTERM_BP_FAT	GO:0002521~leukocyte differentiation	6	3.22581	0.0282318	BAK1, CD8A, NTRK1, LIG4, TGFB1, CTNNB1	177	131	13528	3.50058	1	0.246429	39.1103
GOTERM_BP_FAT	GO:0043086~negative regulation of catalytic activity	9	4.83871	0.0285403	CDKN1C, CASP3, GADD45G, UBC, NFKB1, NQO1, FLNA, TERF1, DUSP6	177	277	13528	2.48327	1	0.247799	39.4443
GOTERM_BP_FAT	GO:0014031~mesenchymal cell development	4	2.15054	0.0285779	S100A4, TGFBR3, TGFB1, CTNNB1	177	51	13528	5.99446	1	0.2471	39.4849
GOTERM_BP_FAT	GO:0048762~mesenchymal cell differentiation	4	2.15054	0.0285779	S100A4, TGFBR3, TGFB1, CTNNB1	177	51	13528	5.99446	1	0.2471	39.4849
GOTERM_BP_FAT	GO:0043524~negative regulation of neuron apoptosis	4	2.15054	0.0285779	ROCK1, NTRK1, LIG4, RASA1	177	51	13528	5.99446	1	0.2471	39.4849
GOTERM_BP_FAT	GO:0060485~mesenchyme development	4	2.15054	0.0300453	S100A4, TGFBR3, TGFB1, CTNNB1	177	52	13528	5.87918	1	0.257148	41.0491
GOTERM_BP_FAT	GO:0008584~male gonad development	4	2.15054	0.0300453	CCND1, LHCGR, HSD17B4, FSHB	177	52	13528	5.87918	1	0.257148	41.0491
GOTERM_BP_FAT	GO:0051291~protein heterooligomerization	4	2.15054	0.0300453	TNFRSF1A, CDH2, BIRC2, CTNNB1	177	52	13528	5.87918	1	0.257148	41.0491
GOTERM_BP_FAT	GO:0001702~gastrulation with mouth forming second	3	1.6129	0.0300559	LRP6, CTNNB1, LRP5	177	21	13528	10.9185	1	0.256223	41.0603
GOTERM_BP_FAT	GO:0046849~bone remodeling	3	1.6129	0.0300559	MITF, TGFB1, CTNNB1	177	21	13528	10.9185	1	0.256223	41.0603
GOTERM_BP_FAT	GO:0002709~regulation of T cell mediated immunity	3	1.6129	0.0300559	MAP3K7, TRAF2, B2M	177	21	13528	10.9185	1	0.256223	41.0603
GOTERM_BP_FAT	GO:0019835~cytolysis	3	1.6129	0.0300559	C8A, C9, C8G	177	21	13528	10.9185	1	0.256223	41.0603
GOTERM_BP_FAT	GO:0051318~G1 phase	3	1.6129	0.0300559	CDKN1C, CDK6, FOXO4	177	21	13528	10.9185	1	0.256223	41.0603
GOTERM_BP_FAT	GO:0007423~sensory organ development	8	4.30108	0.0302552	KCNMA1, WNT1, BAK1, WNT3A, MITF, RING1, TGFB1, CTNNB1	177	229	13528	2.67002	1	0.256702	41.2697
GOTERM_BP_FAT	GO:0032583~regulation of gene-specific transcription	6	3.22581	0.0307169	CDKN1C, VDR, HNF4A, MYOCD, NFKB1, CTNNB1	177	134	13528	3.42221	1	0.259107	41.7522
GOTERM_BP_FAT	GO:0000075~cell cycle checkpoint	5	2.68817	0.0308744	CCND1, MAPK14, FOXO4, TGFB1, TERF1	177	91	13528	4.19942	1	0.259263	41.916
GOTERM_BP_FAT	GO:0007586~digestion	5	2.68817	0.0308744	KCNMA1, VDR, MUC2, VIPR1, SST	177	91	13528	4.19942	1	0.259263	41.916
GOTERM_BP_FAT	GO:0051130~positive regulation of cellular component organization	7	3.76344	0.0309512	CTTNBP2, PRKCQ, SFTPD, TNKS, NTN1, TGFB1, TERF1	177	181	13528	2.95583	1	0.25883	41.9956
GOTERM_BP_FAT	GO:0033157~regulation of intracellular protein transport	4	2.15054	0.0315518	PRKCQ, HNF4A, FLNA, TGFB1	177	53	13528	5.76825	1	0.262194	42.6153
GOTERM_BP_FAT	GO:0001889~liver development	4	2.15054	0.0315518	CCND1, ALDH2, TGFBR3, CTNNB1	177	53	13528	5.76825	1	0.262194	42.6153
GOTERM_BP_FAT	GO:0050880~regulation of blood vessel size	4	2.15054	0.0315518	KCNMA1, CTTNBP2, PDE5A, ADRA1D	177	53	13528	5.76825	1	0.262194	42.6153
GOTERM_BP_FAT	GO:0035150~regulation of tube size	4	2.15054	0.0315518	KCNMA1, CTTNBP2, PDE5A, ADRA1D	177	53	13528	5.76825	1	0.262194	42.6153
GOTERM_BP_FAT	GO:0006461~protein complex assembly	13	6.98925	0.032421	TRAF2, CREBBP, HFE, CDH2, PFKM, BIRC2, FLNA, TGFB1, CTNNB1, TNFRSF1A, CTTNBP2, RRM1, TERF1	177	505	13528	1.96749	1	0.267438	43.501
GOTERM_BP_FAT	GO:0070271~protein complex biogenesis	13	6.98925	0.032421	TRAF2, CREBBP, HFE, CDH2, PFKM, BIRC2, FLNA, TGFB1, CTNNB1, TNFRSF1A, CTTNBP2, RRM1, TERF1	177	505	13528	1.96749	1	0.267438	43.501
GOTERM_BP_FAT	GO:0046824~positive regulation of nucleocytoplasmic transport	3	1.6129	0.0327836	PRKCQ, NEDD4, FLNA	177	22	13528	10.4222	1	0.269013	43.8667
GOTERM_BP_FAT	GO:0008633~activation of pro-apoptotic gene products	3	1.6129	0.0327836	TRAF2, TNFRSF10B, PPP3R1	177	22	13528	10.4222	1	0.269013	43.8667
GOTERM_BP_FAT	GO:0006259~DNA metabolic process	13	6.98925	0.0328436	PDGFB, LIG4, RRM2B, FANCL, CASP3, CSNK1E, RRM1, GADD45G, FBXO4, CRY1, ADRA1D, TERT, TERF1	177	506	13528	1.9636	1	0.268433	43.927
GOTERM_BP_FAT	GO:0006919~activation of caspase activity	4	2.15054	0.0330973	BAK1, TNFRSF10B, C9, TERF1	177	54	13528	5.66144	1	0.269223	44.1813
GOTERM_BP_FAT	GO:0032355~response to estradiol stimulus	4	2.15054	0.0330973	PDGFB, RARA, PTCH1, TGFB1	177	54	13528	5.66144	1	0.269223	44.1813
GOTERM_BP_FAT	GO:0002706~regulation of lymphocyte mediated immunity	4	2.15054	0.0330973	MAP3K7, TRAF2, TGFB1, B2M	177	54	13528	5.66144	1	0.269223	44.1813
GOTERM_BP_FAT	GO:0016064~immunoglobulin mediated immune response	4	2.15054	0.0330973	C8A, C9, LIG4, C8G	177	54	13528	5.66144	1	0.269223	44.1813
GOTERM_BP_FAT	GO:0010551~regulation of specific transcription from RNA polymerase II promoter	5	2.68817	0.0342017	VDR, HNF4A, MYOCD, NFKB1, CTNNB1	177	94	13528	4.06539	1	0.275943	45.2755
GOTERM_BP_FAT	GO:0008015~blood circulation	7	3.76344	0.0345677	KCNMA1, CTTNBP2, REN, PDE5A, HSD11B2, ADRA1D, MAP2K6	177	186	13528	2.87637	1	0.277465	45.6336
GOTERM_BP_FAT	GO:0003013~circulatory system process	7	3.76344	0.0345677	KCNMA1, CTTNBP2, REN, PDE5A, HSD11B2, ADRA1D, MAP2K6	177	186	13528	2.87637	1	0.277465	45.6336
GOTERM_BP_FAT	GO:0051592~response to calcium ion	4	2.15054	0.0346817	KCNMA1, CCND1, NEDD4, CALM2	177	55	13528	5.5585	1	0.277238	45.7447
GOTERM_BP_FAT	GO:0051248~negative regulation of protein metabolic process	7	3.76344	0.0355577	BAK1, HNF4A, UBC, NFKB1, VPS28, FLNA, TGFB1	177	187	13528	2.86099	1	0.282224	46.5914
GOTERM_BP_FAT	GO:0001974~blood vessel remodeling	3	1.6129	0.0356044	BAK1, BGN, DBH	177	23	13528	9.96905	1	0.281523	46.6361
GOTERM_BP_FAT	GO:0050886~endocrine process	3	1.6129	0.0356044	CGA, REN, HSD11B2	177	23	13528	9.96905	1	0.281523	46.6361
GOTERM_BP_FAT	GO:0010332~response to gamma radiation	3	1.6129	0.0356044	BAK1, CCL2, LIG4	177	23	13528	9.96905	1	0.281523	46.6361
GOTERM_BP_FAT	GO:0009952~anterior/posterior pattern formation	6	3.22581	0.0360895	WNT1, WNT3A, RING1, LRP6, CTNNB1, LRP5	177	140	13528	3.27554	1	0.283791	47.0992
GOTERM_BP_FAT	GO:0009408~response to heat	4	2.15054	0.0363047	PRKCQ, CCL2, HSPB1, SST	177	56	13528	5.45924	1	0.284224	47.3035
GOTERM_BP_FAT	GO:0019724~B cell mediated immunity	4	2.15054	0.0363047	C8A, C9, LIG4, C8G	177	56	13528	5.45924	1	0.284224	47.3035
GOTERM_BP_FAT	GO:0051348~negative regulation of transferase activity	5	2.68817	0.0365315	CDKN1C, CASP3, GADD45G, TERF1, DUSP6	177	96	13528	3.9807	1	0.284731	47.5179
GOTERM_BP_FAT	GO:0043405~regulation of MAP kinase activity	6	3.22581	0.0370377	MAP3K5, PDGFB, SHC1, MAP2K6, TGFB1, DUSP6	177	141	13528	3.25231	1	0.287091	47.9936
GOTERM_BP_FAT	GO:0051251~positive regulation of lymphocyte activation	5	2.68817	0.0377299	MAP3K7, TRAF2, PRKCQ, RARA, TGFB1	177	97	13528	3.93966	1	0.29065	48.6374
GOTERM_BP_FAT	GO:0016192~vesicle-mediated transport	14	7.52688	0.0378932	HFE, FLNA, CTNNB1, NEDD4, PLIN3, LRP6, SFTPD, RAB5A, HGS, MERTK, EHD2, GGA3, CD14, LRP5	177	576	13528	1.85766	1	0.290705	48.7882
GOTERM_BP_FAT	GO:0030336~negative regulation of cell migration	4	2.15054	0.0379663	MUC2, PDGFB, TGFBR3, TGFB1	177	57	13528	5.36347	1	0.290171	48.8555
GOTERM_BP_FAT	GO:0010800~positive regulation of peptidyl-threonine phosphorylation	2	1.07527	0.0385274	TGFB1, AXIN1	177	3	13528	50.9529	1	0.292812	49.3698
GOTERM_BP_FAT	GO:0045321~leukocyte activation	8	4.30108	0.0390266	ICAM1, BAK1, CD8A, NTRK1, LIG4, CX3CL1, TGFB1, CTNNB1	177	242	13528	2.52659	1	0.295026	49.8233
GOTERM_BP_FAT	GO:0019226~transmission of nerve impulse	10	5.37634	0.0395642	KCNMA1, CTTNBP2, MAOA, UBC, VIPR1, NQO1, DBH, SST, TGFB1, CTNNB1	177	350	13528	2.1837	1	0.297462	50.3073
GOTERM_BP_FAT	GO:0003018~vascular process in circulatory system	4	2.15054	0.0396661	KCNMA1, CTTNBP2, PDE5A, ADRA1D	177	58	13528	5.27099	1	0.297099	50.3986
GOTERM_BP_FAT	GO:0050708~regulation of protein secretion	4	2.15054	0.0396661	PRKCQ, SERGEF, DPH3, TGFB1	177	58	13528	5.27099	1	0.297099	50.3986
GOTERM_BP_FAT	GO:0000904~cell morphogenesis involved in differentiation	8	4.30108	0.0399671	S100A4, NDN, WNT3A, UBC, TGFBR3, NTN1, TGFB1, CTNNB1	177	244	13528	2.50588	1	0.298002	50.6672
GOTERM_BP_FAT	GO:0030324~lung development	5	2.68817	0.0401941	CTTNBP2, SFTPD, HHIP, GLI1, CTNNB1	177	99	13528	3.86007	1	0.298431	50.8689
GOTERM_BP_FAT	GO:0035108~limb morphogenesis	5	2.68817	0.0401941	BAK1, LRP6, PTCH1, CTNNB1, LRP5	177	99	13528	3.86007	1	0.298431	50.8689
GOTERM_BP_FAT	GO:0035107~appendage morphogenesis	5	2.68817	0.0401941	BAK1, LRP6, PTCH1, CTNNB1, LRP5	177	99	13528	3.86007	1	0.298431	50.8689
GOTERM_BP_FAT	GO:0050778~positive regulation of immune response	6	3.22581	0.0409833	C8A, MAP3K7, TRAF2, C9, B2M, C8G	177	145	13528	3.16259	1	0.302383	51.5641
GOTERM_BP_FAT	GO:0007268~synaptic transmission	9	4.83871	0.0411876	KCNMA1, CTTNBP2, MAOA, UBC, VIPR1, NQO1, DBH, SST, CTNNB1	177	298	13528	2.30827	1	0.302648	51.7425
GOTERM_BP_FAT	GO:0043280~positive regulation of caspase activity	4	2.15054	0.041404	BAK1, TNFRSF10B, C9, TERF1	177	59	13528	5.18165	1	0.302986	51.9309
GOTERM_BP_FAT	GO:0010952~positive regulation of peptidase activity	4	2.15054	0.041404	BAK1, TNFRSF10B, C9, TERF1	177	59	13528	5.18165	1	0.302986	51.9309
GOTERM_BP_FAT	GO:0034754~cellular hormone metabolic process	4	2.15054	0.041404	AKR1C4, HSD11B2, NR3C1, FSHB	177	59	13528	5.18165	1	0.302986	51.9309
GOTERM_BP_FAT	GO:0031396~regulation of protein ubiquitination	5	2.68817	0.0414598	UBC, FBXO4, SMURF1, VPS28, AXIN1	177	100	13528	3.82147	1	0.302328	51.9793
GOTERM_BP_FAT	GO:0048872~homeostasis of number of cells	5	2.68817	0.0414598	BAK1, CASP3, TGFBR3, IKBKB, TGFB1	177	100	13528	3.82147	1	0.302328	51.9793
GOTERM_BP_FAT	GO:0032868~response to insulin stimulus	5	2.68817	0.0414598	PRKCQ, HSD11B2, SHC1, FOXO4, GHRHR	177	100	13528	3.82147	1	0.302328	51.9793
GOTERM_BP_FAT	GO:0042733~embryonic digit morphogenesis	3	1.6129	0.0415138	LRP6, CTNNB1, LRP5	177	25	13528	9.17153	1	0.301664	52.0261
GOTERM_BP_FAT	GO:0050810~regulation of steroid biosynthetic process	3	1.6129	0.0415138	LHCGR, NFKB1, NR3C1	177	25	13528	9.17153	1	0.301664	52.0261
GOTERM_BP_FAT	GO:0009953~dorsal/ventral pattern formation	4	2.15054	0.0431798	PTCH1, HHIP, GLI1, CTNNB1	177	60	13528	5.09529	1	0.310859	53.4504
GOTERM_BP_FAT	GO:0010212~response to ionizing radiation	4	2.15054	0.0431798	BAK1, CCND1, CCL2, LIG4	177	60	13528	5.09529	1	0.310859	53.4504
GOTERM_BP_FAT	GO:0010648~negative regulation of cell communication	8	4.30108	0.0435462	CCND1, HNF4A, LRP6, HGS, HHIP, SMURF1, GRB14, AXIN1	177	248	13528	2.46546	1	0.312065	53.7582
GOTERM_BP_FAT	GO:0030323~respiratory tube development	5	2.68817	0.0440586	CTTNBP2, SFTPD, HHIP, GLI1, CTNNB1	177	102	13528	3.74654	1	0.314138	54.1855
GOTERM_BP_FAT	GO:0043406~positive regulation of MAP kinase activity	5	2.68817	0.0440586	MAP3K5, PDGFB, SHC1, MAP2K6, TGFB1	177	102	13528	3.74654	1	0.314138	54.1855
GOTERM_BP_FAT	GO:0035137~hindlimb morphogenesis	3	1.6129	0.0445969	LRP6, PTCH1, CTNNB1	177	26	13528	8.81877	1	0.316345	54.6303
GOTERM_BP_FAT	GO:0048146~positive regulation of fibroblast proliferation	3	1.6129	0.0445969	PDGFB, CDK6, LIG4	177	26	13528	8.81877	1	0.316345	54.6303
GOTERM_BP_FAT	GO:0042311~vasodilation	3	1.6129	0.0445969	KCNMA1, CTTNBP2, PDE5A	177	26	13528	8.81877	1	0.316345	54.6303
GOTERM_BP_FAT	GO:0031100~organ regeneration	3	1.6129	0.0445969	CCND1, CCL2, TGFB1	177	26	13528	8.81877	1	0.316345	54.6303
GOTERM_BP_FAT	GO:0040013~negative regulation of locomotion	4	2.15054	0.0449933	MUC2, PDGFB, TGFBR3, TGFB1	177	61	13528	5.01176	1	0.317687	54.9553
GOTERM_BP_FAT	GO:0002703~regulation of leukocyte mediated immunity	4	2.15054	0.0449933	MAP3K7, TRAF2, TGFB1, B2M	177	61	13528	5.01176	1	0.317687	54.9553
GOTERM_BP_FAT	GO:0050866~negative regulation of cell activation	4	2.15054	0.0449933	CASP3, PDGFB, SFTPD, TGFB1	177	61	13528	5.01176	1	0.317687	54.9553
GOTERM_BP_FAT	GO:0048736~appendage development	5	2.68817	0.0453916	BAK1, LRP6, PTCH1, CTNNB1, LRP5	177	103	13528	3.71016	1	0.31903	55.2797
GOTERM_BP_FAT	GO:0060173~limb development	5	2.68817	0.0453916	BAK1, LRP6, PTCH1, CTNNB1, LRP5	177	103	13528	3.71016	1	0.31903	55.2797
GOTERM_BP_FAT	GO:0046649~lymphocyte activation	7	3.76344	0.045715	ICAM1, BAK1, CD8A, NTRK1, LIG4, TGFB1, CTNNB1	177	199	13528	2.68847	1	0.31992	55.5414
GOTERM_BP_FAT	GO:0007264~small GTPase mediated signal transduction	9	4.83871	0.0461225	CNKSR1, ROCK1, MAPK14, NTRK1, KRIT1, MAPK3, RAB5A, SHC1, RALGDS	177	305	13528	2.25529	1	0.321294	55.8691
GOTERM_BP_FAT	GO:0042129~regulation of T cell proliferation	4	2.15054	0.0468441	PRKCQ, CASP3, SFTPD, TGFB1	177	62	13528	4.93093	1	0.324478	56.4439
GOTERM_BP_FAT	GO:0048598~embryonic morphogenesis	9	4.83871	0.0475998	MAP3K7, WNT1, WNT3A, LRP6, TXNRD1, PTCH1, GLI1, CTNNB1, LRP5	177	307	13528	2.2406	1	0.327823	57.0383
GOTERM_BP_FAT	GO:0042130~negative regulation of T cell proliferation	3	1.6129	0.047762	CASP3, SFTPD, TGFB1	177	27	13528	8.49215	1	0.327736	57.1648
GOTERM_BP_FAT	GO:0003044~regulation of systemic arterial blood pressure mediated by a chemical signal	3	1.6129	0.047762	REN, HSD11B2, ADRA1D	177	27	13528	8.49215	1	0.327736	57.1648
GOTERM_BP_FAT	GO:0007346~regulation of mitotic cell cycle	6	3.22581	0.0485545	PRKCQ, CCND1, HNF4A, FOXO4, TGFB1, TERF1	177	152	13528	3.01695	1	0.331241	57.7783
GOTERM_BP_FAT	GO:0008202~steroid metabolic process	7	3.76344	0.0486184	CYP24A1, AKR1C4, HSD11B2, NR3C1, FSHB, CYP19A1, ACOX3	177	202	13528	2.64854	1	0.330587	57.8274
GOTERM_BP_FAT	GO:0051271~negative regulation of cell motion	4	2.15054	0.0487321	MUC2, PDGFB, TGFBR3, TGFB1	177	63	13528	4.85266	1	0.330218	57.9145
GOTERM_BP_FAT	GO:0001894~tissue homeostasis	4	2.15054	0.0487321	MUC2, SFTPD, PDGFRB, CTNNB1	177	63	13528	4.85266	1	0.330218	57.9145
GOTERM_BP_FAT	GO:0002696~positive regulation of leukocyte activation	5	2.68817	0.0495249	MAP3K7, TRAF2, PRKCQ, RARA, TGFB1	177	106	13528	3.60516	1	0.333667	58.5181
GOTERM_BP_FAT	GO:0032103~positive regulation of response to external stimulus	4	2.15054	0.0506569	TNFRSF1A, PDGFB, CX3CL1, TGFB1	177	64	13528	4.77684	1	0.338959	59.3656
GOTERM_BP_FAT	GO:0031668~cellular response to extracellular stimulus	4	2.15054	0.0506569	VDR, CYP24A1, MYOCD, HFE	177	64	13528	4.77684	1	0.338959	59.3656
GOTERM_BP_FAT	GO:0043434~response to peptide hormone stimulus	6	3.22581	0.0507641	CTTNBP2, PRKCQ, HSD11B2, SHC1, FOXO4, GHRHR	177	154	13528	2.97777	1	0.338534	59.445
GOTERM_BP_FAT	GO:0051789~response to protein stimulus	5	2.68817	0.0509474	CCND1, CSNK2B, HSPB1, NR3C1, TGFB1	177	107	13528	3.57147	1	0.338532	59.5805
GOTERM_BP_FAT	GO:0003014~renal system process	3	1.6129	0.0510064	KCNMA1, HSD11B2, RRM2B	177	28	13528	8.18886	1	0.337846	59.624
GOTERM_BP_FAT	GO:0000723~telomere maintenance	3	1.6129	0.0510064	FBXO4, TERT, TERF1	177	28	13528	8.18886	1	0.337846	59.624
GOTERM_BP_FAT	GO:0010799~regulation of peptidyl-threonine phosphorylation	2	1.07527	0.051039	TGFB1, AXIN1	177	4	13528	38.2147	1	0.33702	59.648
GOTERM_BP_FAT	GO:0002548~monocyte chemotaxis	2	1.07527	0.051039	CCL2, PDGFB	177	4	13528	38.2147	1	0.33702	59.648
GOTERM_BP_FAT	GO:0034394~protein localization at cell surface	2	1.07527	0.051039	SMURF1, FLNA	177	4	13528	38.2147	1	0.33702	59.648
GOTERM_BP_FAT	GO:0042420~dopamine catabolic process	2	1.07527	0.051039	MAOA, DBH	177	4	13528	38.2147	1	0.33702	59.648
GOTERM_BP_FAT	GO:0060284~regulation of cell development	7	3.76344	0.051396	MYOCD, UBC, TGFBR3, LIG4, CDH2, NTN1, TGFB1	177	205	13528	2.60978	1	0.337972	59.9102
GOTERM_BP_FAT	GO:0030030~cell projection organization	10	5.37634	0.0514199	FGFR1, ROCK1, NDN, PDGFB, NEDD4, WNT3A, UBC, STRN, NUP85, NTN1	177	368	13528	2.07689	1	0.337104	59.9277
GOTERM_BP_FAT	GO:0060541~respiratory system development	5	2.68817	0.0523921	CTTNBP2, SFTPD, HHIP, GLI1, CTNNB1	177	108	13528	3.5384	1	0.341375	60.6333
GOTERM_BP_FAT	GO:0046546~development of primary male sexual characteristics	4	2.15054	0.0526182	CCND1, LHCGR, HSD17B4, FSHB	177	65	13528	4.70335	1	0.341593	60.7957
GOTERM_BP_FAT	GO:0030217~T cell differentiation	4	2.15054	0.0526182	CD8A, LIG4, TGFB1, CTNNB1	177	65	13528	4.70335	1	0.341593	60.7957
GOTERM_BP_FAT	GO:0048609~reproductive process in a multicellular organism	12	6.45161	0.0534995	SHBG, CTTNBP2, CCL2, GNRH1, LHCGR, FSHB, DBH, GHRHR, GGN, TGFB1, GLI1, AXIN1	177	487	13528	1.88327	1	0.34531	61.4227
GOTERM_BP_FAT	GO:0032504~multicellular organism reproduction	12	6.45161	0.0534995	SHBG, CTTNBP2, CCL2, GNRH1, LHCGR, FSHB, DBH, GHRHR, GGN, TGFB1, GLI1, AXIN1	177	487	13528	1.88327	1	0.34531	61.4227
GOTERM_BP_FAT	GO:0043408~regulation of MAPKKK cascade	5	2.68817	0.0538591	MAP3K7, MAP3K5, REN, CTNNB1, AXIN1	177	109	13528	3.50593	1	0.346221	61.6758
GOTERM_BP_FAT	GO:0006958~complement activation, classical pathway	3	1.6129	0.0543277	C8A, C9, C8G	177	29	13528	7.90649	1	0.347701	62.0033
GOTERM_BP_FAT	GO:0032200~telomere organization	3	1.6129	0.0543277	FBXO4, TERT, TERF1	177	29	13528	7.90649	1	0.347701	62.0033
GOTERM_BP_FAT	GO:0008543~fibroblast growth factor receptor signaling pathway	3	1.6129	0.0543277	FGF6, FGFR2, FGFR1	177	29	13528	7.90649	1	0.347701	62.0033
GOTERM_BP_FAT	GO:0045926~negative regulation of growth	5	2.68817	0.0553482	CGA, HNF4A, PTCH1, NTN1, TGFB1	177	110	13528	3.47406	1	0.352059	62.7074
GOTERM_BP_FAT	GO:0007568~aging	5	2.68817	0.0553482	PRKCQ, TERT, GHRHR, TGFB1, TERF1	177	110	13528	3.47406	1	0.352059	62.7074
GOTERM_BP_FAT	GO:0050867~positive regulation of cell activation	5	2.68817	0.0568595	MAP3K7, TRAF2, PRKCQ, RARA, TGFB1	177	111	13528	3.44276	1	0.358901	63.7275
GOTERM_BP_FAT	GO:0001501~skeletal system development	9	4.83871	0.0571133	FGF6, FGFR1, VDR, CYP24A1, MAPK14, PDGFRB, TGFB1, GLI1, CTNNB1	177	319	13528	2.15631	1	0.359196	63.8963
GOTERM_BP_FAT	GO:0002824~positive regulation of adaptive immune response based on somatic recombination of immune receptors built from immunoglobulin superfamily domains	3	1.6129	0.0577232	MAP3K7, TRAF2, B2M	177	30	13528	7.64294	1	0.361311	64.2987
GOTERM_BP_FAT	GO:0030178~negative regulation of Wnt receptor signaling pathway	3	1.6129	0.0577232	CCND1, LRP6, AXIN1	177	30	13528	7.64294	1	0.361311	64.2987
GOTERM_BP_FAT	GO:0008406~gonad development	5	2.68817	0.0583928	CGA, CCND1, LHCGR, HSD17B4, FSHB	177	112	13528	3.41203	1	0.36371	64.7357
GOTERM_BP_FAT	GO:0016485~protein processing	5	2.68817	0.0583928	C8A, C9, REN, PTCH1, C8G	177	112	13528	3.41203	1	0.36371	64.7357
GOTERM_BP_FAT	GO:0048610~reproductive cellular process	6	3.22581	0.0605122	SHBG, CCND1, HSD17B4, FSHB, TGFB1, AXIN1	177	162	13528	2.83072	1	0.373362	66.0857
GOTERM_BP_FAT	GO:0051924~regulation of calcium ion transport	4	2.15054	0.0608231	BAK1, LHCGR, CALM2, TGFB1	177	69	13528	4.43069	1	0.373886	66.2796
GOTERM_BP_FAT	GO:0035270~endocrine system development	4	2.15054	0.0608231	CGA, NR3C1, GHRHR, GLI1	177	69	13528	4.43069	1	0.373886	66.2796
GOTERM_BP_FAT	GO:0031099~regeneration	4	2.15054	0.0608231	PRKCQ, CCND1, CCL2, TGFB1	177	69	13528	4.43069	1	0.373886	66.2796
GOTERM_BP_FAT	GO:0042446~hormone biosynthetic process	3	1.6129	0.0611906	HSD11B2, HFE, FSHB	177	31	13528	7.39639	1	0.374686	66.5075
GOTERM_BP_FAT	GO:0002821~positive regulation of adaptive immune response	3	1.6129	0.0611906	MAP3K7, TRAF2, B2M	177	31	13528	7.39639	1	0.374686	66.5075
GOTERM_BP_FAT	GO:0002455~humoral immune response mediated by circulating immunoglobulin	3	1.6129	0.0611906	C8A, C9, C8G	177	31	13528	7.39639	1	0.374686	66.5075
GOTERM_BP_FAT	GO:0016044~membrane organization	10	5.37634	0.0613053	BAK1, NEDD4, RAB5A, SFTPD, LRP6, HFE, MERTK, EHD2, CD14, LRP5	177	381	13528	2.00602	1	0.374232	66.5783
GOTERM_BP_FAT	GO:0045637~regulation of myeloid cell differentiation	4	2.15054	0.0629626	MAPK14, MITF, CDK6, CTNNB1	177	70	13528	4.36739	1	0.381342	67.5859
GOTERM_BP_FAT	GO:0019221~cytokine-mediated signaling pathway	4	2.15054	0.0629626	TNFRSF1A, CCL2, KRT8, CX3CL1	177	70	13528	4.36739	1	0.381342	67.5859
GOTERM_BP_FAT	GO:0051241~negative regulation of multicellular organismal process	6	3.22581	0.0631172	KCNMA1, PDGFB, NFKB1, RARA, PTCH1, ADRA1D	177	164	13528	2.7962	1	0.381069	67.6784
GOTERM_BP_FAT	GO:0019614~catechol catabolic process	2	1.07527	0.0633887	MAOA, DBH	177	5	13528	30.5718	1	0.381363	67.8403
GOTERM_BP_FAT	GO:0022614~membrane to membrane docking	2	1.07527	0.0633887	ICAM1, ROCK1	177	5	13528	30.5718	1	0.381363	67.8403
GOTERM_BP_FAT	GO:0035081~induction of programmed cell death by hormones	2	1.07527	0.0633887	VDR, SST	177	5	13528	30.5718	1	0.381363	67.8403
GOTERM_BP_FAT	GO:0034313~diol catabolic process	2	1.07527	0.0633887	MAOA, DBH	177	5	13528	30.5718	1	0.381363	67.8403
GOTERM_BP_FAT	GO:0042424~catecholamine catabolic process	2	1.07527	0.0633887	MAOA, DBH	177	5	13528	30.5718	1	0.381363	67.8403
GOTERM_BP_FAT	GO:0008628~induction of apoptosis by hormones	2	1.07527	0.0633887	VDR, SST	177	5	13528	30.5718	1	0.381363	67.8403
GOTERM_BP_FAT	GO:0002726~positive regulation of T cell cytokine production	2	1.07527	0.0633887	MAP3K7, TRAF2	177	5	13528	30.5718	1	0.381363	67.8403
GOTERM_BP_FAT	GO:0050672~negative regulation of lymphocyte proliferation	3	1.6129	0.0647273	CASP3, SFTPD, TGFB1	177	32	13528	7.16525	1	0.386788	68.6273
GOTERM_BP_FAT	GO:0001933~negative regulation of protein amino acid phosphorylation	3	1.6129	0.0647273	BAK1, HNF4A, TGFB1	177	32	13528	7.16525	1	0.386788	68.6273
GOTERM_BP_FAT	GO:0001936~regulation of endothelial cell proliferation	3	1.6129	0.0647273	CTTNBP2, CCL2, PDGFB	177	32	13528	7.16525	1	0.386788	68.6273
GOTERM_BP_FAT	GO:0032945~negative regulation of mononuclear cell proliferation	3	1.6129	0.0647273	CASP3, SFTPD, TGFB1	177	32	13528	7.16525	1	0.386788	68.6273
GOTERM_BP_FAT	GO:0070664~negative regulation of leukocyte proliferation	3	1.6129	0.0647273	CASP3, SFTPD, TGFB1	177	32	13528	7.16525	1	0.386788	68.6273
GOTERM_BP_FAT	GO:0043009~chordate embryonic development	9	4.83871	0.0677609	MAP3K7, WNT1, PLCG1, ELL, WNT3A, TGFBR3, PDGFRB, PTCH1, LIG4	177	331	13528	2.07814	1	0.400127	70.3442
GOTERM_BP_FAT	GO:0046661~male sex differentiation	4	2.15054	0.0695873	CCND1, LHCGR, HSD17B4, FSHB	177	73	13528	4.18791	1	0.407577	71.3347
GOTERM_BP_FAT	GO:0016567~protein ubiquitination	5	2.68817	0.069738	NEDD4, RING1, UBC, FBXO4, SMURF1	177	119	13528	3.21132	1	0.40722	71.4151
GOTERM_BP_FAT	GO:0031400~negative regulation of protein modification process	5	2.68817	0.069738	BAK1, HNF4A, UBC, VPS28, TGFB1	177	119	13528	3.21132	1	0.40722	71.4151
GOTERM_BP_FAT	GO:0009792~embryonic development ending in birth or egg hatching	9	4.83871	0.0706024	MAP3K7, WNT1, PLCG1, ELL, WNT3A, TGFBR3, PDGFRB, PTCH1, LIG4	177	334	13528	2.05947	1	0.410138	71.8717
GOTERM_BP_FAT	GO:0048878~chemical homeostasis	12	6.45161	0.0710135	KCNMA1, VDR, BAK1, CCL2, HNF4A, SFTPD, HFE, PTCH1, PFKM, DBH, GHRHR, TGFB1	177	512	13528	1.79131	1	0.410964	72.0865
GOTERM_BP_FAT	GO:0051094~positive regulation of developmental process	8	4.30108	0.0712976	TNFRSF1A, MAPK14, NFKB1, RARA, LIG4, NTN1, TGFB1, CTNNB1	177	278	13528	2.19941	1	0.411208	72.234
GOTERM_BP_FAT	GO:0002705~positive regulation of leukocyte mediated immunity	3	1.6129	0.0719996	MAP3K7, TRAF2, B2M	177	34	13528	6.74377	1	0.413339	72.5953
GOTERM_BP_FAT	GO:0019229~regulation of vasoconstriction	3	1.6129	0.0719996	PRKCQ, ALOX5, DBH	177	34	13528	6.74377	1	0.413339	72.5953
GOTERM_BP_FAT	GO:0002708~positive regulation of lymphocyte mediated immunity	3	1.6129	0.0719996	MAP3K7, TRAF2, B2M	177	34	13528	6.74377	1	0.413339	72.5953
GOTERM_BP_FAT	GO:0022600~digestive system process	3	1.6129	0.0719996	KCNMA1, VDR, MUC2	177	34	13528	6.74377	1	0.413339	72.5953
GOTERM_BP_FAT	GO:0051604~protein maturation	5	2.68817	0.0749232	C8A, C9, REN, PTCH1, C8G	177	122	13528	3.13235	1	0.42534	74.0532
GOTERM_BP_FAT	GO:0032989~cellular component morphogenesis	10	5.37634	0.0750467	S100A4, WNT1, BAK1, NDN, WNT3A, UBC, TGFBR3, NTN1, TGFB1, CTNNB1	177	397	13528	1.92517	1	0.424826	74.1131
GOTERM_BP_FAT	GO:0032210~regulation of telomere maintenance via telomerase	2	1.07527	0.0755785	TNKS, TERF1	177	6	13528	25.4765	1	0.426108	74.3697
GOTERM_BP_FAT	GO:0007252~I-kappaB phosphorylation	2	1.07527	0.0755785	MAP3K7, IKBKB	177	6	13528	25.4765	1	0.426108	74.3697
GOTERM_BP_FAT	GO:0002724~regulation of T cell cytokine production	2	1.07527	0.0755785	MAP3K7, TRAF2	177	6	13528	25.4765	1	0.426108	74.3697
GOTERM_BP_FAT	GO:0045216~cell-cell junction organization	3	1.6129	0.0757304	HNF4A, STRN, TGFB1	177	35	13528	6.55109	1	0.425721	74.4426
GOTERM_BP_FAT	GO:0003073~regulation of systemic arterial blood pressure	3	1.6129	0.0757304	REN, HSD11B2, ADRA1D	177	35	13528	6.55109	1	0.425721	74.4426
GOTERM_BP_FAT	GO:0048145~regulation of fibroblast proliferation	3	1.6129	0.0757304	PDGFB, CDK6, LIG4	177	35	13528	6.55109	1	0.425721	74.4426
GOTERM_BP_FAT	GO:0050870~positive regulation of T cell activation	4	2.15054	0.0765136	MAP3K7, TRAF2, PRKCQ, RARA	177	76	13528	4.0226	1	0.428085	74.8152
GOTERM_BP_FAT	GO:0045597~positive regulation of cell differentiation	7	3.76344	0.0788022	MAPK14, NFKB1, RARA, LIG4, NTN1, TGFB1, CTNNB1	177	229	13528	2.33627	1	0.436898	75.8748
GOTERM_BP_FAT	GO:0010769~regulation of cell morphogenesis involved in differentiation	4	2.15054	0.0788876	TGFBR3, CDH2, NTN1, TGFB1	177	77	13528	3.97036	1	0.436205	75.9135
GOTERM_BP_FAT	GO:0007585~respiratory gaseous exchange	3	1.6129	0.0795215	NDN, SFTPD, SFTPC	177	36	13528	6.36911	1	0.437848	76.1991
GOTERM_BP_FAT	GO:0001701~in utero embryonic development	6	3.22581	0.0799625	PLCG1, ELL, WNT3A, TGFBR3, PDGFRB, LIG4	177	176	13528	2.60555	1	0.438662	76.3958
GOTERM_BP_FAT	GO:0001775~cell activation	8	4.30108	0.0812921	ICAM1, BAK1, CD8A, NTRK1, LIG4, CX3CL1, TGFB1, CTNNB1	177	287	13528	2.13044	1	0.443202	76.9798
GOTERM_BP_FAT	GO:0051384~response to glucocorticoid stimulus	4	2.15054	0.0812936	CCND1, CCL2, HSD11B2, GHRHR	177	78	13528	3.91946	1	0.442155	76.9805
GOTERM_BP_FAT	GO:0030278~regulation of ossification	4	2.15054	0.0812936	CDK6, SMURF1, TGFB1, CTNNB1	177	78	13528	3.91946	1	0.442155	76.9805
GOTERM_BP_FAT	GO:0042110~T cell activation	5	2.68817	0.0821316	ICAM1, CD8A, LIG4, TGFB1, CTNNB1	177	126	13528	3.03291	1	0.444596	77.3415
GOTERM_BP_FAT	GO:0021536~diencephalon development	3	1.6129	0.0833707	WNT1, GHRHR, GLI1	177	37	13528	6.19698	1	0.448666	77.8656
GOTERM_BP_FAT	GO:0043281~regulation of caspase activity	4	2.15054	0.0837311	BAK1, TNFRSF10B, C9, TERF1	177	79	13528	3.86984	1	0.449095	78.0159
GOTERM_BP_FAT	GO:0048839~inner ear development	4	2.15054	0.0837311	KCNMA1, WNT1, WNT3A, TGFB1	177	79	13528	3.86984	1	0.449095	78.0159
GOTERM_BP_FAT	GO:0006959~humoral immune response	4	2.15054	0.0837311	C8A, C9, CCL2, C8G	177	79	13528	3.86984	1	0.449095	78.0159
GOTERM_BP_FAT	GO:0045137~development of primary sexual characteristics	5	2.68817	0.0839856	CGA, CCND1, LHCGR, HSD17B4, FSHB	177	127	13528	3.00903	1	0.449089	78.1214
GOTERM_BP_FAT	GO:0032269~negative regulation of cellular protein metabolic process	6	3.22581	0.0860663	BAK1, HNF4A, UBC, NFKB1, VPS28, TGFB1	177	180	13528	2.54765	1	0.456484	78.9666
GOTERM_BP_FAT	GO:0048729~tissue morphogenesis	6	3.22581	0.0860663	MAP3K7, WNT3A, TGFBR3, TXNRD1, PTCH1, CTNNB1	177	180	13528	2.54765	1	0.456484	78.9666
GOTERM_BP_FAT	GO:0045767~regulation of anti-apoptosis	3	1.6129	0.0872757	RARA, RASA1, PIK3R2	177	38	13528	6.0339	1	0.460282	79.4436
GOTERM_BP_FAT	GO:0042074~cell migration involved in gastrulation	2	1.07527	0.0876106	LRP6, LRP5	177	7	13528	21.837	1	0.460565	79.5739
GOTERM_BP_FAT	GO:0032743~positive regulation of interleukin-2 production	2	1.07527	0.0876106	MAP3K7, TRAF2	177	7	13528	21.837	1	0.460565	79.5739
GOTERM_BP_FAT	GO:0006622~protein targeting to lysosome	2	1.07527	0.0876106	NEDD4, LHCGR	177	7	13528	21.837	1	0.460565	79.5739
GOTERM_BP_FAT	GO:0042921~glucocorticoid receptor signaling pathway	2	1.07527	0.0876106	NEDD4, NR3C1	177	7	13528	21.837	1	0.460565	79.5739
GOTERM_BP_FAT	GO:0060558~regulation of calcidiol 1-monooxygenase activity	2	1.07527	0.0876106	VDR, NFKB1	177	7	13528	21.837	1	0.460565	79.5739
GOTERM_BP_FAT	GO:0051150~regulation of smooth muscle cell differentiation	2	1.07527	0.0876106	MYOCD, FOXO4	177	7	13528	21.837	1	0.460565	79.5739
GOTERM_BP_FAT	GO:0048247~lymphocyte chemotaxis	2	1.07527	0.0876106	CCL2, CKLF	177	7	13528	21.837	1	0.460565	79.5739
GOTERM_BP_FAT	GO:0002456~T cell mediated immunity	2	1.07527	0.0876106	ICAM1, CD8A	177	7	13528	21.837	1	0.460565	79.5739
GOTERM_BP_FAT	GO:0046426~negative regulation of JAK-STAT cascade	2	1.07527	0.0876106	HNF4A, HGS	177	7	13528	21.837	1	0.460565	79.5739
GOTERM_BP_FAT	GO:0010038~response to metal ion	5	2.68817	0.0877548	KCNMA1, CCND1, NEDD4, CALM2, CTNNB1	177	129	13528	2.96238	1	0.46009	79.6297
GOTERM_BP_FAT	GO:0052548~regulation of endopeptidase activity	4	2.15054	0.0912288	BAK1, TNFRSF10B, C9, TERF1	177	82	13528	3.72826	1	0.472679	80.9326
GOTERM_BP_FAT	GO:0019395~fatty acid oxidation	3	1.6129	0.0912345	MAPK14, HSD17B4, ACOX3	177	39	13528	5.87918	1	0.471645	80.9346
GOTERM_BP_FAT	GO:0034440~lipid oxidation	3	1.6129	0.0912345	MAPK14, HSD17B4, ACOX3	177	39	13528	5.87918	1	0.471645	80.9346
GOTERM_BP_FAT	GO:0051147~regulation of muscle cell differentiation	3	1.6129	0.0912345	MYOCD, UBC, FOXO4	177	39	13528	5.87918	1	0.471645	80.9346
GOTERM_BP_FAT	GO:0014075~response to amine stimulus	3	1.6129	0.0912345	CCL2, DBH, SST	177	39	13528	5.87918	1	0.471645	80.9346
GOTERM_BP_FAT	GO:0051781~positive regulation of cell division	3	1.6129	0.0912345	FGF6, PDGFB, TGFB1	177	39	13528	5.87918	1	0.471645	80.9346
GOTERM_BP_FAT	GO:0022604~regulation of cell morphogenesis	5	2.68817	0.0916048	TGFBR3, CDH2, NTN1, RASA1, TGFB1	177	131	13528	2.91715	1	0.472026	81.0688
GOTERM_BP_FAT	GO:0032446~protein modification by small protein conjugation	5	2.68817	0.0935598	NEDD4, RING1, UBC, FBXO4, SMURF1	177	132	13528	2.89505	1	0.478478	81.7623
GOTERM_BP_FAT	GO:0000902~cell morphogenesis	9	4.83871	0.0936487	S100A4, WNT1, NDN, WNT3A, UBC, TGFBR3, NTN1, TGFB1, CTNNB1	177	356	13528	1.9322	1	0.477764	81.7933
GOTERM_BP_FAT	GO:0019882~antigen processing and presentation	4	2.15054	0.0937884	ICAM1, CD8A, HFE, B2M	177	83	13528	3.68334	1	0.477247	81.8418
GOTERM_BP_FAT	GO:0050670~regulation of lymphocyte proliferation	4	2.15054	0.0937884	PRKCQ, CASP3, SFTPD, TGFB1	177	83	13528	3.68334	1	0.477247	81.8418
GOTERM_BP_FAT	GO:0010638~positive regulation of organelle organization	4	2.15054	0.0937884	CTTNBP2, PRKCQ, TNKS, TERF1	177	83	13528	3.68334	1	0.477247	81.8418
GOTERM_BP_FAT	GO:0032846~positive regulation of homeostatic process	3	1.6129	0.0952451	BAK1, LHCGR, TNKS	177	40	13528	5.7322	1	0.481707	82.3409
GOTERM_BP_FAT	GO:0001704~formation of primary germ layer	3	1.6129	0.0952451	WNT3A, TXNRD1, CTNNB1	177	40	13528	5.7322	1	0.481707	82.3409
GOTERM_BP_FAT	GO:0032944~regulation of mononuclear cell proliferation	4	2.15054	0.0963775	PRKCQ, CASP3, SFTPD, TGFB1	177	84	13528	3.63949	1	0.484901	82.7199
GOTERM_BP_FAT	GO:0070663~regulation of leukocyte proliferation	4	2.15054	0.0963775	PRKCQ, CASP3, SFTPD, TGFB1	177	84	13528	3.63949	1	0.484901	82.7199
GOTERM_BP_FAT	GO:0031398~positive regulation of protein ubiquitination	4	2.15054	0.0963775	UBC, FBXO4, SMURF1, AXIN1	177	84	13528	3.63949	1	0.484901	82.7199
GOTERM_BP_FAT	GO:0051252~regulation of RNA metabolic process	31	16.6667	0.0966932	NDN, MITF, NFKB1, NR3C1, FOXO4, ATF1, TGFB1, CTNNB1, GLI1, ATF2, MAGED1, GATA1, VDR, WNT1, TNFRSF1A, TNFRSF1B, GATA5, MYOCD, SNF8, PER2, RARA, RASA1, CREBBP, ESR1, CDKN1C, NCOA1, HNF4A, NEDD4, MAPK14, IRF3, CLOCK	177	1813	13528	1.30685	1	0.485031	82.8242
GOTERM_BP_FAT	GO:0046903~secretion	8	4.30108	0.0971137	KCNMA1, CGA, CAMK2G, LHCGR, CKLF, SCNN1B, GHRHR, KCNJ1	177	300	13528	2.03812	1	0.485549	82.9622
GOTERM_BP_FAT	GO:0031401~positive regulation of protein modification process	6	3.22581	0.0973473	CCND1, UBC, FBXO4, SMURF1, TGFB1, AXIN1	177	187	13528	2.45228	1	0.485373	83.0384
GOTERM_BP_FAT	GO:0051247~positive regulation of protein metabolic process	7	3.76344	0.0977918	CCND1, NEDD4, UBC, FBXO4, SMURF1, TGFB1, AXIN1	177	243	13528	2.20167	1	0.485975	83.1825
GOTERM_BP_FAT	GO:0046777~protein amino acid autophosphorylation	4	2.15054	0.0989955	CTTNBP2, MAP3K3, CAMK2G, PDGFRB	177	85	13528	3.59668	1	0.489355	83.567
GOTERM_BP_FAT	GO:0007188~G-protein signaling, coupled to cAMP nucleotide second messenger	4	2.15054	0.0989955	LHCGR, ADRA1D, GHRHR, FLNA	177	85	13528	3.59668	1	0.489355	83.567
GOTERM_BP_FAT	GO:0002700~regulation of production of molecular mediator of immune response	3	1.6129	0.0993055	MAP3K7, TRAF2, TGFB1	177	41	13528	5.59239	1	0.489451	83.6646
GOTERM_BP_FAT	GO:0001570~vasculogenesis	3	1.6129	0.0993055	CCM2, MYOCD, RASA1	177	41	13528	5.59239	1	0.489451	83.6646
GOTERM_BP_FAT	GO:0031670~cellular response to nutrient	2	1.07527	0.099487	VDR, CYP24A1	177	8	13528	19.1073	1	0.48908	83.7216
GOTERM_BP_FAT	GO:0051702~interaction with symbiont	2	1.07527	0.099487	ICAM1, C9	177	8	13528	19.1073	1	0.48908	83.7216
GOTERM_BP_FAT	GO:0009263~deoxyribonucleotide biosynthetic process	2	1.07527	0.099487	RRM1, RRM2B	177	8	13528	19.1073	1	0.48908	83.7216
GOTERM_BP_FAT	GO:0046885~regulation of hormone biosynthetic process	2	1.07527	0.099487	LHCGR, NR3C1	177	8	13528	19.1073	1	0.48908	83.7216
GOTERM_BP_FAT	GO:0031958~corticosteroid receptor signaling pathway	2	1.07527	0.099487	NEDD4, NR3C1	177	8	13528	19.1073	1	0.48908	83.7216
GOTERM_BP_FAT	GO:0006111~regulation of gluconeogenesis	2	1.07527	0.099487	HNF4A, NR3C1	177	8	13528	19.1073	1	0.48908	83.7216
GOTERM_CC_FAT	GO:0005829~cytosol	42	22.5806	2.57374e-08	TRAF2, EIF5, PPP3R1, NFKB1, NR3C1, FOXO4, ATF2, CTNNB1, MAP3K7, CTTNBP2, BAK1, CASP3, AKR1C4, RPL31, SHC1, AXIN1, PIK3R2, EEF1A1, ROCK1, CSNK2B, PFKM, RPS5, BIRC2, RALGDS, FLNA, CCND1, PLCG1, NEDD4, CSNK1E, MAPK14, MAPK3, RRM1, UBC, HGS, TXNRD1, IRF3, DPYD, ALOX5, IKBKB, VPS28, CALM2, PRPS1	160	1330	12782	2.52276	7.25791e-06	7.25791e-06	3.40682e-05
GOTERM_CC_FAT	GO:0005886~plasma membrane	74	39.7849	8.47354e-06	FGF6, HFE2, CD8A, SYT2, LHCGR, STRN, GNRHR, VIPR1, GHRHR, CTNNB1, B2M, MAGED1, CTTNBP2, CASP3, SHC1, HHIP, SLC22A1, KCNMA1, ICAM1, SGK1, PTGER2, EFNB2, TRPA1, ESR1, PFKM, LIG4, FLNA, C8G, C8A, LILRB1, PRKCQ, TNFRSF10B, BGN, CX3CR1, RAB5A, PDGFRB, HSPB1, GRB14, FGFR2, FGFR1, C9, TRIM13, ITGB5, HFE, CDH2, CX3CL1, KCNJ1, TNFRSF1A, TNFRSF1B, ITGB7, PLIN3, KRT8, SCNN1B, EHD2, RASA1, AXIN1, CNKSR1, MAO…	160	3777	12782	1.56518	0.0023867	0.00119406	0.0112157
GOTERM_CC_FAT	GO:0044459~plasma membrane part	50	26.8817	1.71296e-05	CD8A, HFE2, SYT2, LHCGR, STRN, GNRHR, VIPR1, B2M, CTNNB1, CTTNBP2, SHC1, HHIP, SLC22A1, KCNMA1, ICAM1, PTGER2, EFNB2, TRPA1, ESR1, PFKM, LIG4, C8G, C8A, PRKCQ, CX3CR1, RAB5A, PDGFRB, FGFR1, C9, HFE, ITGB5, TRIM13, CDH2, KCNJ1, TNFRSF1A, ITGB7, PLIN3, SCNN1B, EHD2, AXIN1, CNKSR1, MAOA, PKP1, NEDD4, NTRK1, TGFBR3, HGS, PTCH1, MERTK, ADRA1D	160	2203	12782	1.81315	0.00481895	0.0016089	0.0226719
GOTERM_CC_FAT	GO:0009986~cell surface	16	8.60215	2.88518e-05	FGFR2, KCNMA1, ICAM1, PDGFB, CD8A, HFE2, LHCGR, CX3CL1, GHRHR, TGFB1, BGN, HSPB1, TGFBR3, RARA, HHIP, SCNN1B	160	348	12782	3.67299	0.00810331	0.00203201	0.038184
GOTERM_CC_FAT	GO:0000267~cell fraction	29	15.5914	0.000153558	CGA, FGFR1, SYT2, GHRHR, CTNNB1, ATF2, CTTNBP2, TNFRSF1B, TNKS, SCNN1B, EHD2, SLC22A1, CYP19A1, GNRH1, PFKM, DBH, PRKCQ, NEDD4, RAB5A, LRP6, HSPB1, HSD11B2, ALOX5, MERTK, FSHB, IKBKB, GRB14, PRPS1, DUSP6	160	1083	12782	2.13919	0.0423824	0.00862395	0.203072
GOTERM_CC_FAT	GO:0005768~endosome	13	6.98925	0.000571748	LHCGR, HFE, B2M, NTRK1, PLIN3, SNF8, RAB5A, HGS, VPS28, EHD2, VPS36, GGA3, GRB14	160	315	12782	3.29694	0.148945	0.0265218	0.754174
GOTERM_CC_FAT	GO:0042383~sarcolemma	6	3.22581	0.00145139	FGF6, PRKCQ, BGN, KRT8, ESR1, ALOX5	160	67	12782	7.1541	0.336077	0.0568338	1.90422
GOTERM_CC_FAT	GO:0005887~integral to plasma membrane	28	15.0538	0.00150171	FGFR1, C9, CD8A, LHCGR, TRIM13, ITGB5, HFE, GNRHR, VIPR1, KCNJ1, TNFRSF1A, ITGB7, HHIP, SLC22A1, KCNMA1, ICAM1, PTGER2, EFNB2, TRPA1, C8G, C8A, NTRK1, CX3CR1, PDGFRB, TGFBR3, PTCH1, MERTK, ADRA1D	160	1188	12782	1.88287	0.345446	0.0515964	1.96964
GOTERM_CC_FAT	GO:0005625~soluble fraction	12	6.45161	0.00184777	CGA, CTTNBP2, PRKCQ, GNRH1, HSPB1, ALOX5, PFKM, MERTK, FSHB, DBH, PRPS1, DUSP6	160	313	12782	3.06278	0.406401	0.0563031	2.4184
GOTERM_CC_FAT	GO:0031226~intrinsic to plasma membrane	28	15.0538	0.00207829	FGFR1, C9, CD8A, LHCGR, TRIM13, ITGB5, HFE, GNRHR, VIPR1, KCNJ1, TNFRSF1A, ITGB7, HHIP, SLC22A1, KCNMA1, ICAM1, PTGER2, EFNB2, TRPA1, C8G, C8A, NTRK1, CX3CR1, PDGFRB, TGFBR3, PTCH1, MERTK, ADRA1D	160	1215	12782	1.84103	0.443833	0.0569808	2.71629
GOTERM_CC_FAT	GO:0005576~extracellular region	40	21.5054	0.00249666	FGF6, FGFR2, CGA, C9, CCL2, HFE2, CD8A, PDGFB, WNT3A, LHCGR, CX3CL1, TGFB1, B2M, TNFRSF1A, WNT1, TNFRSF1B, ISG15, AMELY, REN, CKLF, SFTPD, SFTPC, HEG1, HHIP, SHBG, ICAM1, MUC2, GNRH1, CSNK2B, DBH, NTN1, FLNA, C8G, C8A, BGN, TGFBR3, FSHB, SST, CALM2, CD14	160	2010	12782	1.5898	0.505861	0.062075	3.25478
GOTERM_CC_FAT	GO:0005579~membrane attack complex	3	1.6129	0.00309947	C8A, C9, C8G	160	7	12782	34.2375	0.583308	0.0703533	4.02582
GOTERM_CC_FAT	GO:0019898~extrinsic to membrane	15	8.06452	0.00344815	CNKSR1, ROCK1, STRN, CTNNB1, MAGED1, KRIT1, HGS, TNKS, HHIP, ALOX5, VPS28, EHD2, GRB14, GGA3, CYP19A1	160	494	12782	2.42573	0.622452	0.0721893	4.46921
GOTERM_CC_FAT	GO:0005626~insoluble fraction	21	11.2903	0.00378091	FGFR1, SYT2, DBH, GHRHR, CTNNB1, ATF2, CTTNBP2, PRKCQ, TNFRSF1B, NEDD4, RAB5A, LRP6, HSPB1, HSD11B2, TNKS, SCNN1B, IKBKB, EHD2, GRB14, SLC22A1, CYP19A1	160	839	12782	1.99957	0.656387	0.0734643	4.8906
GOTERM_CC_FAT	GO:0005624~membrane fraction	20	10.7527	0.00556682	FGFR1, SYT2, DBH, GHRHR, CTNNB1, ATF2, CTTNBP2, PRKCQ, TNFRSF1B, NEDD4, RAB5A, LRP6, HSD11B2, TNKS, SCNN1B, IKBKB, EHD2, GRB14, SLC22A1, CYP19A1	160	809	12782	1.97497	0.792833	0.0996292	7.12291
GOTERM_CC_FAT	GO:0046930~pore complex	6	3.22581	0.00659882	C8A, BAK1, C9, TNKS, NUP85, C8G	160	95	12782	5.04553	0.845419	0.110139	8.39069
GOTERM_CC_FAT	GO:0044421~extracellular region part	22	11.828	0.00797038	FGF6, MUC2, ICAM1, CCL2, HFE2, GNRH1, WNT3A, LHCGR, CX3CL1, NTN1, TGFB1, C8A, WNT1, BGN, ISG15, AMELY, REN, CKLF, SFTPD, SFTPC, TGFBR3, SST	160	960	12782	1.83076	0.8953	0.124311	10.0508
GOTERM_CC_FAT	GO:0045121~membrane raft	7	3.76344	0.00890568	KCNMA1, TNFRSF1A, CTTNBP2, TNFRSF1B, RAB5A, BIRC2, CD14	160	143	12782	3.91058	0.919753	0.13077	11.1669
GOTERM_CC_FAT	GO:0005615~extracellular space	17	9.13978	0.0112886	FGF6, ICAM1, CCL2, HFE2, GNRH1, WNT3A, LHCGR, CX3CL1, TGFB1, C8A, ISG15, REN, CKLF, SFTPD, SFTPC, TGFBR3, SST	160	685	12782	1.98261	0.959298	0.155068	13.9529
GOTERM_CC_FAT	GO:0044445~cytosolic part	7	3.76344	0.0118064	RPL31, UBC, PFKM, IKBKB, RPS5, CTNNB1, PIK3R2	160	152	12782	3.67903	0.964888	0.154191	14.5476
GOTERM_CC_FAT	GO:0031965~nuclear membrane	5	2.68817	0.0129158	LMNB1, TNKS, NUP85, ALOX5, GHRHR	160	73	12782	5.47175	0.974421	0.160182	15.8087
GOTERM_CC_FAT	GO:0044454~nuclear chromosome part	6	3.22581	0.0181082	VDR, RING1, TNKS, BIRC2, TERT, TERF1	160	122	12782	3.92889	0.99422	0.208829	21.4859
GOTERM_CC_FAT	GO:0043025~cell soma	7	3.76344	0.0185179	CCL2, NDN, RAB5A, ESR1, STRN, SST, TGFB1	160	168	12782	3.32865	0.994861	0.204809	21.9185
GOTERM_CC_FAT	GO:0000784~nuclear chromosome, telomeric region	3	1.6129	0.0276602	TNKS, TERT, TERF1	160	21	12782	11.4125	0.999633	0.28078	31.0159
GOTERM_CC_FAT	GO:0044433~cytoplasmic vesicle part	7	3.76344	0.0294009	CTTNBP2, PDGFB, CAMK2G, SYT2, RAB5A, DBH, TGFB1	160	187	12782	2.99044	0.999779	0.285816	32.6328
GOTERM_CC_FAT	GO:0030139~endocytic vesicle	4	2.15054	0.0369956	CAMK2G, SYT2, RAB5A, SFTPD	160	59	12782	5.4161	0.999976	0.3356	39.2859
GOTERM_CC_FAT	GO:0005654~nucleoplasm	18	9.67742	0.0474214	ELL, CREBBP, RING1, NFKB1, ATF1, CTNNB1, CCND1, CASP3, HNF4A, MAPK14, MAPK3, UBC, IRF3, CALM2, CLOCK, TERT, TERF1, DUSP6	160	882	12782	1.63036	0.999999	0.397953	47.4331
GOTERM_CC_FAT	GO:0030877~beta-catenin destruction complex	2	1.07527	0.0488423	CTNNB1, AXIN1	160	4	12782	39.9438	0.999999	0.396091	48.4616
GOTERM_CC_FAT	GO:0000781~chromosome, telomeric region	3	1.6129	0.0501456	TNKS, TERT, TERF1	160	29	12782	8.26422	0.999999	0.393635	49.3885
GOTERM_CC_FAT	GO:0005720~nuclear heterochromatin	3	1.6129	0.0501456	VDR, RING1, BIRC2	160	29	12782	8.26422	0.999999	0.393635	49.3885
GOTERM_CC_FAT	GO:0000228~nuclear chromosome	6	3.22581	0.0517164	VDR, RING1, TNKS, BIRC2, TERT, TERF1	160	162	12782	2.9588	1	0.392957	50.4853
GOTERM_CC_FAT	GO:0042995~cell projection	15	8.06452	0.0521454	KCNMA1, S100A4, ESR1, STRN, CDK6, CDH2, DBH, TGFB1, CTNNB1, GLI1, CTTNBP2, RAB5A, ALOX5, MERTK, RASA1	160	697	12782	1.71924	1	0.385638	50.781
GOTERM_CC_FAT	GO:0031981~nuclear lumen	26	13.9785	0.0566816	S100A4, LMNB1, ELL, NFKB1, NR3C1, GHRHR, ATF1, CTNNB1, GATA1, CASP3, TERT, TERF1, CREBBP, RING1, GGN, CDKN1C, CCND1, HNF4A, MAPK14, MAPK3, UBC, IRF3, ALOX5, CALM2, CLOCK, DUSP6	160	1450	12782	1.43247	1	0.402034	53.8092
GOTERM_CC_FAT	GO:0043235~receptor complex	5	2.68817	0.0566971	CD8A, ITGB7, LHCGR, ITGB5, CD14	160	116	12782	3.44343	1	0.392729	53.8193
GOTERM_CC_FAT	GO:0009897~external side of plasma membrane	6	3.22581	0.0609784	KCNMA1, ICAM1, CD8A, LHCGR, TGFBR3, SCNN1B	160	170	12782	2.81956	1	0.406572	56.5179
GOTERM_CC_FAT	GO:0043233~organelle lumen	31	16.6667	0.0625087	S100A4, PDGFB, LMNB1, ELL, NFKB1, NR3C1, TGFB1, GHRHR, ATF1, CTNNB1, GATA1, CASP3, HSD17B4, TERT, TERF1, CREBBP, RING1, DBH, GGN, CDKN1C, CCND1, HNF4A, MAPK14, MAPK3, UBC, ALDH2, IRF3, ALOX5, CALM2, CLOCK, DUSP6	160	1820	12782	1.36072	1	0.405521	57.4466
GOTERM_CC_FAT	GO:0043005~neuron projection	9	4.83871	0.0638817	KCNMA1, S100A4, RAB5A, ESR1, STRN, ALOX5, DBH, TGFB1, CTNNB1	160	342	12782	2.1023	1	0.403756	58.2642
GOTERM_CC_FAT	GO:0045177~apical part of cell	6	3.22581	0.0719429	KCNMA1, CTTNBP2, HFE, PFKM, SCNN1B, CTNNB1	160	179	12782	2.67779	1	0.433935	62.7788
GOTERM_CC_FAT	GO:0031974~membrane-enclosed lumen	31	16.6667	0.076641	S100A4, PDGFB, LMNB1, ELL, NFKB1, NR3C1, TGFB1, GHRHR, ATF1, CTNNB1, GATA1, CASP3, HSD17B4, TERT, TERF1, CREBBP, RING1, DBH, GGN, CDKN1C, CCND1, HNF4A, MAPK14, MAPK3, UBC, ALDH2, IRF3, ALOX5, CALM2, CLOCK, DUSP6	160	1856	12782	1.33433	1	0.446633	65.1971
GOTERM_CC_FAT	GO:0005769~early endosome	4	2.15054	0.0893767	RAB5A, HGS, HFE, B2M	160	85	12782	3.75941	1	0.491855	71.0417
GOTERM_CC_FAT	GO:0000792~heterochromatin	3	1.6129	0.0920593	VDR, RING1, BIRC2	160	41	12782	5.84543	1	0.49382	72.1508
GOTERM_CC_FAT	GO:0031252~cell leading edge	5	2.68817	0.0934082	RAB5A, CDK6, CDH2, RASA1, CTNNB1	160	138	12782	2.89447	1	0.49058	72.6936
GOTERM_MF_FAT	GO:0042802~identical protein binding	28	15.0538	3.42068e-08	S100A4, CD8A, PDGFB, NDN, LHCGR, TRIM13, NFKB1, TGFB1, MAGED1, BAK1, MAP3K5, ITGB7, TERT, AXIN1, TERF1, SHBG, ROCK1, CSNK2B, PFKM, FLNA, ABCG2, HNF4A, ALDH2, HSPB1, IRF3, DPYD, IKBKB, PRPS1	166	640	12983	3.42172	1.64876e-05	1.64876e-05	4.90053e-05
GOTERM_MF_FAT	GO:0046983~protein dimerization activity	25	13.4409	8.85326e-08	NDN, CD8A, PDGFB, LHCGR, NFKB1, TGFB1, ATF1, ATF2, BAK1, MAX, MAP3K5, TERT, TERF1, AXIN1, SHBG, RING1, GGN, FLNA, ABCG2, HNF4A, IRF3, DPYD, FSHB, IKBKB, PRPS1	166	542	12983	3.60751	4.26718e-05	2.13361e-05	0.000126833
GOTERM_MF_FAT	GO:0042803~protein homodimerization activity	17	9.13978	5.44087e-06	SHBG, PDGFB, NDN, CD8A, LHCGR, NFKB1, FLNA, TGFB1, ABCG2, MAP3K5, HNF4A, IRF3, DPYD, TERT, AXIN1, PRPS1, TERF1	166	334	12983	3.98079	0.00261907	0.000873786	0.00779439
GOTERM_MF_FAT	GO:0004672~protein kinase activity	23	12.3656	8.46836e-06	FGFR2, FGFR1, SGK1, CCL2, ROCK1, CAMK2G, CSNK2B, CDK6, MAP3K7, CTTNBP2, PRKCQ, MAP3K5, CCND1, MAP3K3, CSNK1E, MAPK14, NTRK1, MAPK3, PDGFRB, TGFBR3, MERTK, IKBKB, MAP2K6	166	606	12983	2.9684	0.00407345	0.00101992	0.0121312
GOTERM_MF_FAT	GO:0016563~transcription activator activity	17	9.13978	6.7301e-05	CREBBP, MITF, RING1, FOXO4, TGFB1, GLI1, ATF2, CTNNB1, CDKN1C, MAGED1, MAX, NCOA1, MYOCD, GATA5, HNF4A, RARA, IKBKB	166	410	12983	3.24289	0.0319197	0.00646704	0.0963734
GOTERM_MF_FAT	GO:0009055~electron carrier activity	11	5.91398	0.000523752	CYP24A1, AKR1C4, MAOA, AOX1, ALDH2, TXNRD1, DPYD, NQO1, CYP19A1, NQO2, ACOX3	166	221	12983	3.89285	0.223155	0.0412125	0.747723
GOTERM_MF_FAT	GO:0004879~ligand-dependent nuclear receptor activity	6	3.22581	0.000830214	VDR, HNF4A, RING1, ESR1, RARA, NR3C1	166	58	12983	8.09078	0.329901	0.0555853	1.18282
GOTERM_MF_FAT	GO:0004674~protein serine/threonine kinase activity	15	8.06452	0.00117708	SGK1, ROCK1, CAMK2G, CSNK2B, CDK6, MAP3K7, PRKCQ, MAP3K5, MAP3K3, CSNK1E, MAPK14, MAPK3, TGFBR3, IKBKB, MAP2K6	166	430	12983	2.72829	0.433165	0.0685017	1.67315
GOTERM_MF_FAT	GO:0070411~I-SMAD binding	3	1.6129	0.00232874	SMURF1, CTNNB1, AXIN1	166	6	12983	39.1054	0.674945	0.117382	3.28492
GOTERM_MF_FAT	GO:0046332~SMAD binding	5	2.68817	0.00270939	CREBBP, TGFBR3, SMURF1, CTNNB1, AXIN1	166	46	12983	8.50118	0.729558	0.12258	3.81222
GOTERM_MF_FAT	GO:0016725~oxidoreductase activity, acting on CH or CH2 groups	3	1.6129	0.00323305	AOX1, RRM1, RRM2B	166	7	12983	33.5189	0.790044	0.132288	4.53326
GOTERM_MF_FAT	GO:0003707~steroid hormone receptor activity	5	2.68817	0.00341578	VDR, HNF4A, ESR1, RARA, NR3C1	166	49	12983	7.9807	0.807801	0.128409	4.78368
GOTERM_MF_FAT	GO:0043565~sequence-specific DNA binding	17	9.13978	0.00454968	MITF, ESR1, NFKB1, NR3C1, FOXO4, ATF1, GLI1, CTNNB1, ATF2, GATA1, MAX, VDR, GATA5, HNF4A, RARA, TERT, TERF1	166	607	12983	2.19042	0.88897	0.155553	6.32401
GOTERM_MF_FAT	GO:0004713~protein tyrosine kinase activity	8	4.30108	0.00529446	MAP3K7, FGFR2, FGFR1, CTTNBP2, NTRK1, PDGFRB, MERTK, MAP2K6	166	166	12983	3.7692	0.922595	0.167036	7.32309
GOTERM_MF_FAT	GO:0008134~transcription factor binding	15	8.06452	0.0058209	CREBBP, CSNK2B, RING1, FOXO4, FLNA, ATF2, CTNNB1, MAGED1, MAX, VDR, NCOA1, MYOCD, HNF4A, IRF3, RARA	166	513	12983	2.28687	0.940028	0.171047	8.02329
GOTERM_MF_FAT	GO:0010843~promoter binding	5	2.68817	0.0058885	VDR, HNF4A, ESR1, NFKB1, CTNNB1	166	57	12983	6.8606	0.941961	0.162987	8.11285
GOTERM_MF_FAT	GO:0003713~transcription coactivator activity	9	4.83871	0.00604966	MAGED1, MAX, NCOA1, MYOCD, CREBBP, RING1, RARA, CTNNB1, ATF2	166	214	12983	3.28924	0.946324	0.15806	8.32603
GOTERM_MF_FAT	GO:0050662~coenzyme binding	8	4.30108	0.008397	HNF4A, AOX1, HSD11B2, TXNRD1, DPYD, NQO1, NQO2, ACOX3	166	181	12983	3.45683	0.982827	0.202124	11.3793
GOTERM_MF_FAT	GO:0005496~steroid binding	5	2.68817	0.00884629	SHBG, HNF4A, ESR1, HSD11B2, NR3C1	166	64	12983	6.11022	0.986197	0.201815	11.9528
GOTERM_MF_FAT	GO:0005539~glycosaminoglycan binding	7	3.76344	0.00892075	FGFR2, FGFR1, BGN, CCL2, TGFBR3, PTCH1, CD14	166	140	12983	3.91054	0.986688	0.194228	12.0475
GOTERM_MF_FAT	GO:0004714~transmembrane receptor protein tyrosine kinase activity	5	2.68817	0.0103644	FGFR2, FGFR1, NTRK1, PDGFRB, MERTK	166	67	12983	5.83663	0.993407	0.212687	13.8652
GOTERM_MF_FAT	GO:0004708~MAP kinase kinase activity	3	1.6129	0.0114222	MAP3K7, MAPK14, MAP2K6	166	13	12983	18.0487	0.996062	0.222514	15.1748
GOTERM_MF_FAT	GO:0032403~protein complex binding	8	4.30108	0.0126286	ICAM1, TNFRSF1A, CCND1, PKP1, STRN, SHC1, SMURF1, GRB14	166	196	12983	3.19228	0.997814	0.23382	16.6459
GOTERM_MF_FAT	GO:0019903~protein phosphatase binding	4	2.15054	0.0131785	LILRB1, STRN, CDH2, CTNNB1	166	39	12983	8.02162	0.998329	0.233888	17.3084
GOTERM_MF_FAT	GO:0030247~polysaccharide binding	7	3.76344	0.0137979	FGFR2, FGFR1, BGN, CCL2, TGFBR3, PTCH1, CD14	166	154	12983	3.55504	0.998765	0.234997	18.0489
GOTERM_MF_FAT	GO:0001871~pattern binding	7	3.76344	0.0137979	FGFR2, FGFR1, BGN, CCL2, TGFBR3, PTCH1, CD14	166	154	12983	3.55504	0.998765	0.234997	18.0489
GOTERM_MF_FAT	GO:0004712~protein serine/threonine/tyrosine kinase activity	3	1.6129	0.0151226	MAP3K7, MAPK14, MAP2K6	166	15	12983	15.6422	0.999354	0.246097	19.6119
GOTERM_MF_FAT	GO:0019899~enzyme binding	14	7.52688	0.0160306	ROCK1, LHCGR, STRN, CDH2, PFKM, FOXO4, FLNA, CTNNB1, LILRB1, CTTNBP2, CCND1, NEDD4, GGA3, RASA1	166	523	12983	2.0936	0.999586	0.250609	20.6671
GOTERM_MF_FAT	GO:0035257~nuclear hormone receptor binding	5	2.68817	0.0166057	VDR, NCOA1, RING1, STRN, CTNNB1	166	77	12983	5.07863	0.999688	0.25043	21.3289
GOTERM_MF_FAT	GO:0046982~protein heterodimerization activity	8	4.30108	0.0169925	MAX, BAK1, PDGFB, RING1, IKBKB, FSHB, TGFB1, TERF1	166	208	12983	3.00811	0.999742	0.247877	21.771
GOTERM_MF_FAT	GO:0008656~caspase activator activity	3	1.6129	0.0171402	MAP3K5, TNFRSF10B, TERF1	166	16	12983	14.6645	0.99976	0.242531	21.9392
GOTERM_MF_FAT	GO:0019902~phosphatase binding	4	2.15054	0.0182402	LILRB1, STRN, CDH2, CTNNB1	166	44	12983	7.11008	0.99986	0.248905	23.1815
GOTERM_MF_FAT	GO:0001883~purine nucleoside binding	31	16.6667	0.0182532	FGFR2, FGFR1, CAMK2G, ACOX3, KCNJ1, MAP3K7, MAP3K5, MAP3K3, EHD2, MAP2K6, SGK1, ROCK1, CDK6, LIG4, PFKM, ABCG2, DDX58, PRKCQ, CSNK1E, MAPK14, NTRK1, AOX1, PDE5A, RRM1, MAPK3, PDGFRB, TXNRD1, DPYD, MERTK, IKBKB, PRPS1	166	1601	12983	1.51439	0.999861	0.242309	23.1961
GOTERM_MF_FAT	GO:0016538~cyclin-dependent protein kinase regulator activity	3	1.6129	0.0192652	CDKN1C, CCND1, CASP3	166	17	12983	13.8019	0.999915	0.247335	24.3226
GOTERM_MF_FAT	GO:0001882~nucleoside binding	31	16.6667	0.0198943	FGFR2, FGFR1, CAMK2G, ACOX3, KCNJ1, MAP3K7, MAP3K5, MAP3K3, EHD2, MAP2K6, SGK1, ROCK1, CDK6, LIG4, PFKM, ABCG2, DDX58, PRKCQ, CSNK1E, MAPK14, NTRK1, AOX1, PDE5A, RRM1, MAPK3, PDGFRB, TXNRD1, DPYD, MERTK, IKBKB, PRPS1	166	1612	12983	1.50405	0.999938	0.247891	25.015
GOTERM_MF_FAT	GO:0004709~MAP kinase kinase kinase activity	3	1.6129	0.0238257	MAP3K7, MAP3K5, MAP3K3	166	19	12983	12.3491	0.999991	0.282574	29.2107
GOTERM_MF_FAT	GO:0042562~hormone binding	4	2.15054	0.0242383	SHBG, LHCGR, ESR1, GHRHR	166	49	12983	6.38456	0.999993	0.280012	29.6381
GOTERM_MF_FAT	GO:0030554~adenyl nucleotide binding	30	16.129	0.025422	FGFR2, FGFR1, CAMK2G, ACOX3, KCNJ1, MAP3K7, MAP3K5, MAP3K3, EHD2, MAP2K6, SGK1, ROCK1, CDK6, LIG4, PFKM, ABCG2, DDX58, PRKCQ, CSNK1E, MAPK14, NTRK1, AOX1, RRM1, MAPK3, PDGFRB, TXNRD1, DPYD, MERTK, IKBKB, PRPS1	166	1577	12983	1.48784	0.999996	0.284987	30.8512
GOTERM_MF_FAT	GO:0051427~hormone receptor binding	5	2.68817	0.0257282	VDR, NCOA1, RING1, STRN, CTNNB1	166	88	12983	4.4438	0.999997	0.281517	31.1617
GOTERM_MF_FAT	GO:0004364~glutathione transferase activity	3	1.6129	0.0262552	GSTM2, GSTA2, GSTP1	166	20	12983	11.7316	0.999997	0.280229	31.6933
GOTERM_MF_FAT	GO:0008289~lipid binding	12	6.45161	0.0286772	SHBG, PRKCQ, HNF4A, ROCK1, SYT2, ESR1, HSD11B2, RARA, SHC1, NR3C1, VPS36, C8G	166	450	12983	2.08562	0.999999	0.295743	34.0874
GOTERM_MF_FAT	GO:0019207~kinase regulator activity	5	2.68817	0.0306997	CDKN1C, CCND1, CASP3, CSNK2B, PIK3R2	166	93	12983	4.20488	1	0.306889	36.0265
GOTERM_MF_FAT	GO:0016504~peptidase activator activity	3	1.6129	0.0341068	MAP3K5, TNFRSF10B, TERF1	166	23	12983	10.2014	1	0.328504	39.1737
GOTERM_MF_FAT	GO:0030246~carbohydrate binding	10	5.37634	0.0369831	FGFR2, FGFR1, BGN, CCL2, SFTPD, TGFBR3, PTCH1, PFKM, CD14, PRPS1	166	354	12983	2.20935	1	0.344538	41.7177
GOTERM_MF_FAT	GO:0004723~calcium-dependent protein serine/threonine phosphatase activity	2	1.07527	0.0376471	CAMK2G, PPP3R1	166	3	12983	52.1406	1	0.343197	42.2908
GOTERM_MF_FAT	GO:0048037~cofactor binding	8	4.30108	0.0398383	HNF4A, AOX1, HSD11B2, TXNRD1, DPYD, NQO1, NQO2, ACOX3	166	249	12983	2.5128	1	0.353023	44.1449
GOTERM_MF_FAT	GO:0017076~purine nucleotide binding	34	18.2796	0.0403669	FGFR2, FGFR1, CAMK2G, EIF5, ACOX3, KCNJ1, MAP3K7, MAP3K5, MAP3K3, EHD2, MAP2K6, EEF1A1, SGK1, ROCK1, CDK6, LIG4, PFKM, ABCG2, DDX58, PRKCQ, CSNK1E, MAPK14, NTRK1, MAPK3, AOX1, PDE5A, RRM1, RAB5A, PDGFRB, TXNRD1, DPYD, MERTK, IKBKB, PRPS1	166	1918	12983	1.38643	1	0.350628	44.5839
GOTERM_MF_FAT	GO:0008201~heparin binding	5	2.68817	0.0422343	FGFR2, FGFR1, CCL2, TGFBR3, PTCH1	166	103	12983	3.79664	1	0.357597	46.1089
GOTERM_MF_FAT	GO:0003712~transcription cofactor activity	10	5.37634	0.042271	MAGED1, MAX, NCOA1, MYOCD, CREBBP, RING1, IRF3, RARA, CTNNB1, ATF2	166	363	12983	2.15457	1	0.351896	46.1385
GOTERM_MF_FAT	GO:0030528~transcription regulator activity	28	15.0538	0.0423157	ELL, MITF, NFKB1, NR3C1, FOXO4, TGFB1, ATF1, GLI1, CTNNB1, ATF2, GATA1, MAGED1, VDR, MAX, GATA5, MYOCD, SNF8, RARA, CREBBP, RING1, ESR1, CDKN1C, NCOA1, HNF4A, UBC, IRF3, IKBKB, CLOCK	166	1512	12983	1.44835	1	0.346434	46.1744
GOTERM_MF_FAT	GO:0019838~growth factor binding	5	2.68817	0.0447978	PDGFB, NTRK1, TGFBR3, PDGFRB, GHRHR	166	105	12983	3.72433	1	0.357136	48.1388
GOTERM_MF_FAT	GO:0043130~ubiquitin binding	3	1.6129	0.045789	NEDD4, HSPB1, VPS36	166	27	12983	8.69009	1	0.357874	48.9045
GOTERM_MF_FAT	GO:0033764~steroid dehydrogenase activity, acting on the CH-OH group of donors, NAD or NADP as acceptor	3	1.6129	0.045789	AKR1C4, HSD11B2, HSD17B4	166	27	12983	8.69009	1	0.357874	48.9045
GOTERM_MF_FAT	GO:0032182~small conjugating protein binding	3	1.6129	0.0489089	NEDD4, HSPB1, VPS36	166	28	12983	8.37973	1	0.371745	51.2465
GOTERM_MF_FAT	GO:0004748~ribonucleoside-diphosphate reductase activity	2	1.07527	0.0498804	RRM1, RRM2B	166	4	12983	39.1054	1	0.372075	51.9551
GOTERM_MF_FAT	GO:0070016~armadillo repeat domain binding	2	1.07527	0.0498804	STRN, AXIN1	166	4	12983	39.1054	1	0.372075	51.9551
GOTERM_MF_FAT	GO:0016728~oxidoreductase activity, acting on CH or CH2 groups, disulfide as acceptor	2	1.07527	0.0498804	RRM1, RRM2B	166	4	12983	39.1054	1	0.372075	51.9551
GOTERM_MF_FAT	GO:0043028~caspase regulator activity	3	1.6129	0.0521038	MAP3K5, TNFRSF10B, TERF1	166	29	12983	8.09078	1	0.379747	53.5408
GOTERM_MF_FAT	GO:0016229~steroid dehydrogenase activity	3	1.6129	0.0587085	AKR1C4, HSD11B2, HSD17B4	166	31	12983	7.56879	1	0.411525	57.9692
GOTERM_MF_FAT	GO:0019904~protein domain specific binding	9	4.83871	0.0607042	NEDD4, CSNK2B, STRN, HGS, TGFBR3, SCNN1B, EHD2, CALM2, AXIN1	166	331	12983	2.12658	1	0.416681	59.228
GOTERM_MF_FAT	GO:0005007~fibroblast growth factor receptor activity	2	1.07527	0.0619592	FGFR2, FGFR1	166	5	12983	31.2843	1	0.417758	60.0015
GOTERM_MF_FAT	GO:0016520~growth hormone-releasing hormone receptor activity	2	1.07527	0.0619592	GNRHR, GHRHR	166	5	12983	31.2843	1	0.417758	60.0015
GOTERM_MF_FAT	GO:0050660~FAD binding	4	2.15054	0.06368	AOX1, TXNRD1, DPYD, ACOX3	166	72	12983	4.34505	1	0.421203	61.0399
GOTERM_MF_FAT	GO:0047485~protein N-terminus binding	4	2.15054	0.0679808	NCOA1, ESR1, CALM2, TGFB1	166	74	12983	4.22761	1	0.437378	63.5267
GOTERM_MF_FAT	GO:0005114~type II transforming growth factor beta receptor binding	2	1.07527	0.0738853	TGFBR3, TGFB1	166	6	12983	26.0703	1	0.460232	66.7008
GOTERM_MF_FAT	GO:0019900~kinase binding	6	3.22581	0.0782183	CTTNBP2, CCND1, PFKM, CDH2, FLNA, CTNNB1	166	179	12983	2.62159	1	0.474583	68.8645
GOTERM_MF_FAT	GO:0005524~ATP binding	26	13.9785	0.0825577	FGFR2, FGFR1, CAMK2G, KCNJ1, MAP3K7, MAP3K5, MAP3K3, EHD2, MAP2K6, SGK1, ROCK1, CDK6, LIG4, PFKM, ABCG2, DDX58, PRKCQ, CSNK1E, MAPK14, NTRK1, RRM1, MAPK3, PDGFRB, IKBKB, MERTK, PRPS1	166	1477	12983	1.37677	1	0.488224	70.8997
GOTERM_MF_FAT	GO:0004402~histone acetyltransferase activity	3	1.6129	0.0838478	NCOA1, CREBBP, CLOCK	166	38	12983	6.17454	1	0.488292	71.4805
GOTERM_MF_FAT	GO:0035258~steroid hormone receptor binding	3	1.6129	0.0838478	NCOA1, STRN, CTNNB1	166	38	12983	6.17454	1	0.488292	71.4805
GOTERM_MF_FAT	GO:0004468~lysine N-acetyltransferase activity	3	1.6129	0.0838478	NCOA1, CREBBP, CLOCK	166	38	12983	6.17454	1	0.488292	71.4805
GOTERM_MF_FAT	GO:0019887~protein kinase regulator activity	4	2.15054	0.0840304	CDKN1C, CCND1, CASP3, CSNK2B	166	81	12983	3.86226	1	0.483683	71.5618
GOTERM_MF_FAT	GO:0003705~RNA polymerase II transcription factor activity, enhancer binding	3	1.6129	0.0876678	HNF4A, MITF, GLI1	166	39	12983	6.01622	1	0.49357	73.1376
GOTERM_MF_FAT	GO:0032559~adenyl ribonucleotide binding	26	13.9785	0.0929543	FGFR2, FGFR1, CAMK2G, KCNJ1, MAP3K7, MAP3K5, MAP3K3, EHD2, MAP2K6, SGK1, ROCK1, CDK6, LIG4, PFKM, ABCG2, DDX58, PRKCQ, CSNK1E, MAPK14, NTRK1, RRM1, MAPK3, PDGFRB, IKBKB, MERTK, PRPS1	166	1497	12983	1.35837	1	0.509584	75.2834
GOTERM_MF_FAT	GO:0005201~extracellular matrix structural constituent	4	2.15054	0.0963918	MUC2, BGN, AMELY, WNT3A	166	86	12983	3.63771	1	0.517697	76.592
GOTERM_MF_FAT	GO:0005031~tumor necrosis factor receptor activity	2	1.07527	0.0972872	TNFRSF1A, TNFRSF1B	166	8	12983	19.5527	1	0.515911	76.9221
