# Supplementary material for: Identifying New Candidate Genes and Chemicals Related to Prostate Cancer Using a Hybrid Network and Shortest Path Approach
Source: Comput Math Methods Med. 2015 Oct 4;2015:462363. doi: 10.1155/2015/462363 (PMC4609422; doi:10.1155/2015/462363)
Supplement: Supplementary file 1 — The Supplementary Material contains five files. In detail, Supplementary Material I lists genes and chemicals related to prostate cancer; Supplementary Material II lists candidate genes and chemicals, their betweenness and p-values; Supplementary Material III lists significant candidate genes and chemicals, their betweenness and p-values; Supplementary Material IV lists KEGG enrichment results of 187 significant candidate genes; Supplementary Material V lists GO enrichment results of 187 significant candidate genes. [file 462363.f1.zip › Supp-IV.xlsx]

## Sheet: Sheet1
Supplementary Material IV： KEGG enrichment results of 187 significant candidate genes
Category	Term	Count	%	PValue	Genes	List Total	Pop Hits	Pop Total	Fold Enrichment	Bonferroni	Benjamini	FDR
KEGG_PATHWAY	hsa05200:Pathways in cancer	30	16.129	1.78424e-09	FGF6, FGFR2, TRAF2, FGFR1, PDGFB, WNT3A, MITF, NFKB1, TGFB1, CTNNB1, GLI1, MAX, WNT1, CASP3, RARA, HHIP, AXIN1, PIK3R2, CREBBP, CDK6, BIRC2, RALGDS, CCND1, PLCG1, NTRK1, MAPK3, PDGFRB, PTCH1, IKBKB, GSTP1	131	328	5085	3.55032	2.31951e-07	2.31951e-07	2.07784e-06
KEGG_PATHWAY	hsa04010:MAPK signaling pathway	27	14.5161	1.84324e-09	FGFR2, FGF6, TRAF2, FGFR1, PDGFB, PPP3R1, NFKB1, TGFB1, ATF2, MAP3K7, MAX, TNFRSF1A, CASP3, MAP3K5, MAP3K3, MAP2K6, RASA1, FLNA, MAPK14, NTRK1, GADD45G, MAPK3, PDGFRB, HSPB1, IKBKB, CD14, DUSP6	131	267	5085	3.92529	2.39621e-07	1.1981e-07	2.14654e-06
KEGG_PATHWAY	hsa05215:Prostate cancer	12	6.45161	1.33636e-05	FGFR2, FGFR1, CCND1, PDGFB, MAPK3, CREBBP, PDGFRB, NFKB1, IKBKB, GSTP1, CTNNB1, PIK3R2	131	89	5085	5.23373	0.00173577	0.000578926	0.0155615
KEGG_PATHWAY	hsa05214:Glioma	10	5.37634	2.60207e-05	CCND1, PLCG1, PDGFB, CAMK2G, MAPK3, PDGFRB, CDK6, SHC1, CALM2, PIK3R2	131	63	5085	6.1614	0.00337702	0.000845327	0.0302982
KEGG_PATHWAY	hsa04722:Neurotrophin signaling pathway	13	6.98925	6.52293e-05	CAMK2G, NFKB1, MAGED1, MAP3K5, MAP3K3, PLCG1, NTRK1, MAPK14, MAPK3, SHC1, IKBKB, CALM2, PIK3R2	131	124	5085	4.0695	0.00844424	0.00169458	0.0759364
KEGG_PATHWAY	hsa04310:Wnt signaling pathway	14	7.52688	0.000108612	ROCK1, WNT3A, CAMK2G, CREBBP, CSNK2B, PPP3R1, CTNNB1, MAP3K7, WNT1, CCND1, CSNK1E, LRP6, LRP5, AXIN1	131	151	5085	3.59891	0.0140211	0.00235062	0.126411
KEGG_PATHWAY	hsa04210:Apoptosis	10	5.37634	0.000335951	TRAF2, TNFRSF1A, CASP3, TNFRSF10B, NTRK1, PPP3R1, NFKB1, IKBKB, BIRC2, PIK3R2	131	87	5085	4.4617	0.0427407	0.00622071	0.390532
KEGG_PATHWAY	hsa05014:Amyotrophic lateral sclerosis (ALS)	8	4.30108	0.000351435	TNFRSF1A, CASP3, TNFRSF1B, MAP3K5, MAPK14, RAB5A, PPP3R1, MAP2K6	131	53	5085	5.85914	0.0446664	0.00569555	0.408499
KEGG_PATHWAY	hsa05218:Melanoma	9	4.83871	0.000404218	FGF6, FGFR1, CCND1, PDGFB, MITF, MAPK3, PDGFRB, CDK6, PIK3R2	131	71	5085	4.92044	0.0512016	0.00582286	0.46972
KEGG_PATHWAY	hsa04912:GnRH signaling pathway	10	5.37634	0.000813323	CGA, MAP3K3, GNRH1, MAPK14, CAMK2G, MAPK3, GNRHR, FSHB, CALM2, MAP2K6	131	98	5085	3.9609	0.100373	0.0105218	0.943065
KEGG_PATHWAY	hsa04621:NOD-like receptor signaling pathway	8	4.30108	0.000926538	MAP3K7, CCL2, MAPK14, MAPK3, NFKB1, IKBKB, BIRC2, TAB3	131	62	5085	5.00862	0.113528	0.0108953	1.07369
KEGG_PATHWAY	hsa05210:Colorectal cancer	9	4.83871	0.0012544	CCND1, CASP3, MAPK3, PDGFRB, RALGDS, TGFB1, CTNNB1, AXIN1, PIK3R2	131	84	5085	4.15894	0.150556	0.0135058	1.45109
KEGG_PATHWAY	hsa04660:T cell receptor signaling pathway	10	5.37634	0.0016304	MAP3K7, PRKCQ, PLCG1, CD8A, MAPK14, MAPK3, PPP3R1, NFKB1, IKBKB, PIK3R2	131	108	5085	3.59415	0.191137	0.0161849	1.88229
KEGG_PATHWAY	hsa04622:RIG-I-like receptor signaling pathway	8	4.30108	0.00207134	MAP3K7, DDX58, TRAF2, ISG15, MAPK14, IRF3, NFKB1, IKBKB	131	71	5085	4.37372	0.23628	0.0190697	2.38576
KEGG_PATHWAY	hsa05212:Pancreatic cancer	8	4.30108	0.00224647	CCND1, MAPK3, CDK6, NFKB1, IKBKB, RALGDS, TGFB1, PIK3R2	131	72	5085	4.31298	0.253508	0.0193026	2.58507
KEGG_PATHWAY	hsa05217:Basal cell carcinoma	7	3.76344	0.0025818	WNT1, WNT3A, PTCH1, HHIP, GLI1, CTNNB1, AXIN1	131	55	5085	4.94032	0.285426	0.0207852	2.96566
KEGG_PATHWAY	hsa05220:Chronic myeloid leukemia	8	4.30108	0.00284117	CCND1, MAPK3, CDK6, NFKB1, SHC1, IKBKB, TGFB1, PIK3R2	131	75	5085	4.14046	0.309181	0.0215225	3.2591
KEGG_PATHWAY	hsa04960:Aldosterone-regulated sodium reabsorption	6	3.22581	0.0036205	SGK1, MAPK3, HSD11B2, SCNN1B, PIK3R2, KCNJ1	131	41	5085	5.68051	0.375946	0.0258554	4.13593
KEGG_PATHWAY	hsa04710:Circadian rhythm	4	2.15054	0.0038703	CSNK1E, PER2, CRY1, CLOCK	131	13	5085	11.9436	0.39596	0.0261835	4.41545
KEGG_PATHWAY	hsa04620:Toll-like receptor signaling pathway	9	4.83871	0.00404747	MAP3K7, MAPK14, MAPK3, IRF3, NFKB1, IKBKB, MAP2K6, CD14, PIK3R2	131	101	5085	3.45892	0.409768	0.0260175	4.61324
KEGG_PATHWAY	hsa05222:Small cell lung cancer	8	4.30108	0.00536393	TRAF2, MAX, CCND1, CDK6, NFKB1, IKBKB, BIRC2, PIK3R2	131	84	5085	3.69684	0.503011	0.0327465	6.07125
KEGG_PATHWAY	hsa04916:Melanogenesis	8	4.30108	0.0128697	WNT1, CAMK2G, WNT3A, MITF, MAPK3, CREBBP, CALM2, CTNNB1	131	99	5085	3.13671	0.814356	0.0736861	14.0021
KEGG_PATHWAY	hsa04510:Focal adhesion	12	6.45161	0.0132458	CCND1, ROCK1, PDGFB, ITGB7, MAPK3, PDGFRB, ITGB5, SHC1, BIRC2, FLNA, CTNNB1, PIK3R2	131	201	5085	2.31742	0.823328	0.0725978	14.3829
KEGG_PATHWAY	hsa04340:Hedgehog signaling pathway	6	3.22581	0.0136158	WNT1, CSNK1E, WNT3A, PTCH1, HHIP, GLI1	131	56	5085	4.15894	0.831735	0.0715687	14.7559
KEGG_PATHWAY	hsa05221:Acute myeloid leukemia	6	3.22581	0.0156873	CCND1, MAPK3, NFKB1, RARA, IKBKB, PIK3R2	131	58	5085	4.01553	0.871973	0.0789313	16.8176
KEGG_PATHWAY	hsa04920:Adipocytokine signaling pathway	6	3.22581	0.0275929	TRAF2, TNFRSF1A, PRKCQ, TNFRSF1B, NFKB1, IKBKB	131	67	5085	3.47613	0.973682	0.130558	27.8086
KEGG_PATHWAY	hsa04115:p53 signaling pathway	6	3.22581	0.0291921	CCND1, CASP3, TNFRSF10B, GADD45G, CDK6, RRM2B	131	68	5085	3.42501	0.978751	0.13294	29.1792
KEGG_PATHWAY	hsa05216:Thyroid cancer	4	2.15054	0.036762	CCND1, NTRK1, MAPK3, CTNNB1	131	29	5085	5.35404	0.99232	0.159616	35.3498
KEGG_PATHWAY	hsa00480:Glutathione metabolism	5	2.68817	0.037989	GSTM2, GSTA2, RRM1, RRM2B, GSTP1	131	50	5085	3.88168	0.993493	0.159379	36.3024
KEGG_PATHWAY	hsa04370:VEGF signaling pathway	6	3.22581	0.0420256	PLCG1, MAPK14, MAPK3, PPP3R1, HSPB1, PIK3R2	131	75	5085	3.10534	0.996233	0.169767	39.3464
KEGG_PATHWAY	hsa05213:Endometrial cancer	5	2.68817	0.0429662	CCND1, MAPK3, CTNNB1, AXIN1, PIK3R2	131	52	5085	3.73238	0.996685	0.168203	40.0362
KEGG_PATHWAY	hsa04144:Endocytosis	10	5.37634	0.045002	FGFR2, NEDD4, NTRK1, SNF8, RAB5A, HGS, SMURF1, VPS28, VPS36, EHD2	131	184	5085	2.10961	0.997486	0.170608	41.505
KEGG_PATHWAY	hsa04520:Adherens junction	6	3.22581	0.0462305	MAP3K7, FGFR1, MAPK3, CREBBP, CSNK2B, CTNNB1	131	77	5085	3.02469	0.997874	0.170112	42.3753
KEGG_PATHWAY	hsa04810:Regulation of actin cytoskeleton	11	5.91398	0.047451	FGF6, FGFR2, FGFR1, ROCK1, PDGFB, ITGB7, MAPK3, PDGFRB, ITGB5, CD14, PIK3R2	131	215	5085	1.98598	0.9982	0.169623	43.2282
KEGG_PATHWAY	hsa05223:Non-small cell lung cancer	5	2.68817	0.0482944	CCND1, PLCG1, MAPK3, CDK6, PIK3R2	131	54	5085	3.59415	0.998395	0.167944	43.8108
KEGG_PATHWAY	hsa04650:Natural killer cell mediated cytotoxicity	8	4.30108	0.0530345	ICAM1, CASP3, TNFRSF10B, PLCG1, MAPK3, PPP3R1, SHC1, PIK3R2	131	133	5085	2.33484	0.999162	0.178628	46.9849
KEGG_PATHWAY	hsa05020:Prion diseases	4	2.15054	0.0590127	C8A, C9, MAPK3, C8G	131	35	5085	4.43621	0.999632	0.192419	50.7541
KEGG_PATHWAY	hsa00982:Drug metabolism	5	2.68817	0.0730743	GSTM2, GSTA2, MAOA, AOX1, GSTP1	131	62	5085	3.13039	0.999948	0.228637	58.6741
KEGG_PATHWAY	hsa05120:Epithelial cell signaling in Helicobacter pylori infection	5	2.68817	0.0951629	CASP3, PLCG1, MAPK14, NFKB1, IKBKB	131	68	5085	2.85418	0.999998	0.28347	68.7938
KEGG_PATHWAY	hsa04720:Long-term potentiation	5	2.68817	0.0951629	CAMK2G, MAPK3, CREBBP, PPP3R1, CALM2	131	68	5085	2.85418	0.999998	0.28347	68.7938
